# Supplementary material for: Metabolomics-Based Analysis Reveals Flavonoid-Mediated Defence in Alfalfa (Medicago sativa ‘Gannong No. 5’) Against Pea Aphid (Acyrthosiphon pisum) Infestation
Source: Insects. 2026 Jun 30;17(7):679. doi: 10.3390/insects17070679 (PMC13410222; doi:10.3390/insects17070679)
Supplement: Supplementary file 1 [file insects-17-00679-s001.zip]

Archive with 3 entries (3 files):
- Table S1 Overview of significantly differential metabolites identified in GN5 alfalfa leaves in response to pea aphid feeding using untargeted metabolomics.xlsx
- Table S2 Overview of differential flavonoid metabolites identified in GN5 alfalfa leaves in response to pea aphid feeding using untargeted metabolomics.xlsx
- Table S3 Overview of all differential metabolites identified in GN5 alfalfa leaves in response to pea aphid feeding using targeted metabolomics.xls
