# Supplementary material for: Metabolomics-Based Analysis Reveals Flavonoid-Mediated Defence in Alfalfa (Medicago sativa ‘Gannong No. 5’) Against Pea Aphid (Acyrthosiphon pisum) Infestation
Source: Insects. 2026 Jun 30;17(7):679. doi: 10.3390/insects17070679 (PMC13410222; doi:10.3390/insects17070679)
Supplement: Supplementary file 1 [file insects-17-00679-s001.zip › Table S1 Overview of significantly differential metabolites identified in GN5 alfalfa leaves in response to pea aphid feeding using untargeted metabolomics.xlsx]

## Sheet: Sheet1
Compound_ID	Name	Formula	Molecular Weight	RT [min]	m/z	mzCloud_Results	mzVault_Results	MassList_Results	Class_I	Class_II	Class_III	Class_IV	FC	log2FC	Pvalue	ROC	VIP	Up.Down	all_TGN5_1	all_TGN5_2	all_TGN5_3	all_TGN5_4	all_TGN5_5	all_TGN5_6	all_CGN5_1	all_CGN5_2	all_CGN5_3	all_CGN5_4	all_CGN5_5	all_CGN5_6
Com_25_neg	Salicylic acid O-glucoside	C13 H16 O8	300.084	5.296	299.077	No results	No results	Full match					29.9806	4.90596	1.12219e-09	1	1.90259	up	8.58128e+08	5.84016e+08	5.65334e+08	6.58798e+08	8.91749e+08	4.4119e+08	1.66014e+07	1.55813e+07	2.55146e+07	1.98329e+07	3.31687e+07	2.26944e+07
Com_1515_neg	L-Glutathione (reduced)	C10 H17 N3 O6 S	307.084	5.433	306.076	Full match	Full match	Full match	Organic acids and derivatives	Carboxylic acids and derivatives	Amino acids, peptides, and analogues	Peptides	9.39937	3.23256	4.13981e-08	1	1.87343	up	8.57434e+06	9.56645e+06	9.80928e+06	6.90563e+06	6.89744e+06	5.86646e+06	713542	922659	1.0002e+06	1.15097e+06	539119	739764
Com_3116_neg	O-p-coumaroyl-O-salicyloyl quinic acid	C23 H22 O10	458.121	5.524	503.119	No results	No results	Full match					6.30668	2.65688	1.09806e-07	1	1.52772	up	4.75916e+06	3.8226e+06	2.85947e+06	3.86639e+06	4.89064e+06	3.14544e+06	545225	652698	568495	750241	621577	563186
Com_638_pos	4,7-dimethoxy-1H-phenalen-1-one	C15 H12 O3	240.079	5.283	241.086	Full match	No results	No results					10.4176	3.38095	1.11395e-07	1	1.87207	up	5.56016e+07	4.76328e+07	3.68012e+07	7.03769e+07	6.0066e+07	3.87665e+07	3.80576e+06	6.31645e+06	6.04195e+06	3.3667e+06	6.66904e+06	3.48491e+06
Com_1378_pos	(-)-3-(3,4-Dihydroxyphenyl)-2-methylalanine	C10 H13 N O4	211.085	5.58	212.092	No results	No results	Full match					5.77261	2.52922	1.53977e-07	1	1.91026	up	3.79226e+07	3.76355e+07	2.48889e+07	2.53453e+07	3.22999e+07	3.8101e+07	4.18272e+06	5.62565e+06	8.33677e+06	4.99187e+06	6.29526e+06	4.55463e+06
Com_2942_pos	Flavokawain B	C17 H16 O4	284.104	5.915	586.239	No results	No results	Full match	Phenylpropanoids and polyketides	Linear 1,3-diarylpropanoids	Chalcones and dihydrochalcones	2'-Hydroxychalcones	12.1123	3.5984	1.75754e-07	1	1.95734	up	7.90983e+06	1.14134e+07	1.20834e+07	1.12558e+07	1.07054e+07	1.62165e+07	745701	716419	1.05974e+06	620990	1.61258e+06	989514
Com_4320_pos	L-Glutathione oxidized	C20 H32 N6 O12 S2	612.152	2.413	307.083	Full match	Full match	Full match	Organic acids and derivatives	Carboxylic acids and derivatives	Amino acids, peptides, and analogues	Peptides	36.2458	5.17974	1.95221e-07	1	1.83436	up	1.67494e+07	3.99562e+07	1.09822e+07	1.30693e+07	1.11415e+07	2.12875e+07	347587	345074	944793	320116	339922	825248
Com_9459_pos	1-(5,7-dichloro-2,3,4,4a-tetrahydro-1H-xanthen-4-yl)pyrrolidine	C17 H19 Cl2 N O	323.088	4.755	324.096	Invalid mass	No results	No results					9.60518	3.26381	2.04344e-07	1	1.93059	up	5.28676e+06	4.64055e+06	7.32142e+06	7.554e+06	9.77432e+06	8.53958e+06	906471	483223	1.05972e+06	649322	889122	501033
Com_1768_neg	trans-Cinnamic acid	C9 H8 O2	148.052	4.964	147.045	Full match	No results	Full match	Phenylpropanoids and polyketides	Cinnamic acids and derivatives	Cinnamic acids	Cinnamic acids	4.15349	2.05432	2.33108e-07	1	1.9246	up	1.35883e+07	1.89296e+07	1.71528e+07	2.07455e+07	1.59806e+07	2.47845e+07	5.88288e+06	4.76177e+06	4.40612e+06	3.77811e+06	4.39876e+06	3.54057e+06
Com_1271_pos	AICA ribonucleotide	C9 H15 N4 O8 P	338.062	5.129	339.069	Full match	No results	No results	Nucleosides, nucleotides, and analogues	Imidazole ribonucleosides and ribonucleotides	1-ribosyl-imidazolecarboxamides	1-ribosyl-imidazolecarboxamides	13.568	3.76214	2.76052e-07	1	1.58206	up	1.31477e+07	1.21666e+07	9.26107e+06	8.27056e+06	1.98134e+07	7.96093e+06	575233	1.06419e+06	1.1503e+06	1.19481e+06	749281	471092
Com_192_neg	D-Phenylalanine	C9 H11 N O2	165.079	4.963	164.071	No results	No results	Full match	Organic acids and derivatives	Carboxylic acids and derivatives	Amino acids, peptides, and analogues	Phenylalanine and derivatives	4.38805	2.13358	3.05693e-07	1	1.92635	up	2.13027e+08	2.97164e+08	2.57631e+08	3.17588e+08	2.5011e+08	3.81785e+08	9.23195e+07	7.46407e+07	6.02762e+07	5.04031e+07	5.63212e+07	5.73988e+07
Com_2081_pos	DHZROG	C21 H33 N5 O10	515.223	4.994	516.23	No results	No results	Full match					4.34248	2.11852	4.01648e-07	1	1.88679	up	1.03365e+07	1.74403e+07	1.01558e+07	1.40895e+07	1.42787e+07	1.10601e+07	2.76552e+06	3.58792e+06	3.02126e+06	3.05822e+06	2.34931e+06	3.03271e+06
Com_11255_pos	5,8-dihydroxy-10-methyl-5,8,9,10-tetrahydro-2H-oxecin-2-one	C10 H14 O4	180.079	5.91	399.119	Invalid mass	No results	No match					3.23293	1.69284	4.91792e-07	1	1.54725	up	3.14591e+06	2.8807e+06	2.38625e+06	2.94678e+06	2.70222e+06	2.6707e+06	948282	685594	821848	789691	807706	1.12254e+06
Com_133_neg	3,5-Dihydroxybenzoic acid	C7 H6 O4	154.026	5.436	153.019	Full match	Full match	Full match	Benzenoids	Benzene and substituted derivatives	Benzoic acids and derivatives	Hydroxybenzoic acid derivatives	6.06302	2.60004	5.90174e-07	1	1.48625	up	1.26008e+08	1.68672e+08	1.79153e+08	2.47111e+08	2.83251e+08	1.69995e+08	3.39478e+07	3.78689e+07	3.02835e+07	4.40464e+07	2.53933e+07	2.21244e+07
Com_2014_neg	Licoagroside D	C22 H24 O10	448.137	5.731	447.13	No results	No results	Full match	Lipids and lipid-like molecules	Saccharolipids	Not available	Saccharolipids	3.56002	1.83189	6.17274e-07	1	1.78209	up	5.25366e+06	6.38209e+06	6.53177e+06	5.36773e+06	8.69331e+06	6.57714e+06	1.73108e+06	1.36864e+06	2.06326e+06	2.40828e+06	1.84658e+06	1.48256e+06
Com_21913_pos	MMK	C16 H32 N4 O4 S2	390.175	4.902	391.183	Invalid mass	No results	No results					6.23701	2.64085	6.3762e-07	1	2.05015	up	4.64758e+06	7.64799e+06	4.2976e+06	4.66147e+06	5.5109e+06	6.25868e+06	1.25653e+06	1.01726e+06	991239	560524	822636	646684
Com_449_pos	isoleucine	C6 H13 N O2	131.095	2.646	132.102	No results	No results	Full match	Organic acids and derivatives	Carboxylic acids and derivatives	Amino acids, peptides, and analogues	Isoleucine and derivatives	4.00189	2.00068	6.58518e-07	1	1.80417	up	3.59356e+08	2.83066e+08	2.69933e+08	3.70674e+08	2.86956e+08	2.20053e+08	7.16944e+07	8.59349e+07	7.97436e+07	7.28096e+07	7.23498e+07	6.47659e+07
Com_3202_pos	2-Phenylglycine	C8 H9 N O2	151.063	5.748	303.134	No results	No results	Full match	Organic acids and derivatives	Carboxylic acids and derivatives	Amino acids, peptides, and analogues	Alpha amino acids	2.29961	1.20139	9.23128e-07	1	1.80623	up	2.48256e+07	3.39449e+07	2.48156e+07	2.65744e+07	2.40175e+07	3.0164e+07	9.74994e+06	1.22682e+07	1.29687e+07	1.36813e+07	1.2542e+07	1.0255e+07
Com_79_pos	Isoliquiritigenin	C15 H12 O4	256.074	6.057	257.081	Full match	Full match	Full match	Phenylpropanoids and polyketides	Linear 1,3-diarylpropanoids	Chalcones and dihydrochalcones	2'-Hydroxychalcones	127.076	6.98955	1.00188e-06	1	1.6734	up	4.21625e+08	4.03198e+08	1.25283e+08	8.61898e+07	1.84079e+08	5.64223e+07	3.24085e+06	1.89925e+06	1.24925e+06	573572	1.07219e+06	2.01238e+06
Com_2788_neg	Oxyresveratrol	C14 H12 O4	244.074	6.084	243.066	No results	No results	Full match	Phenylpropanoids and polyketides	Stilbenes	Not available	Stilbenes	13.6746	3.77343	1.14849e-06	1	1.97689	up	4.23483e+06	5.83017e+06	5.58413e+06	4.91057e+06	8.9813e+06	4.17479e+06	254362	424782	618732	642915	227432	297357
Com_29_pos	Daidzein	C15 H10 O4	254.058	5.876	255.065	Full match	Full match	Full match	Phenylpropanoids and polyketides	Isoflavonoids	Isoflav-2-enes	Isoflavones	58.4846	5.86998	1.26192e-06	1	1.60438	up	1.05862e+09	1.26506e+09	3.1332e+08	5.47556e+08	7.89699e+08	2.55407e+08	9.40584e+06	1.26559e+07	1.44154e+07	7.03187e+06	9.09442e+06	1.97175e+07
Com_6_pos	L-Phenylalanine	C9 H11 N O2	165.079	4.959	166.086	Full match	Full match	Full match	Organic acids and derivatives	Carboxylic acids and derivatives	Amino acids, peptides, and analogues	Phenylalanine and derivatives	4.48478	2.16504	1.39421e-06	1	1.99512	up	3.26005e+09	4.07808e+09	3.37058e+09	4.52532e+09	3.22923e+09	4.96495e+09	1.40045e+09	8.69459e+08	8.10775e+08	6.48428e+08	7.85005e+08	7.09816e+08
Com_907_neg	Troxerutin	C33 H42 O19	742.233	5.185	741.226	No results	No results	Full match	Phenylpropanoids and polyketides	Flavonoids	Flavonoid glycosides	Flavonoid-3-O-glycosides	19.3084	4.27116	1.45696e-06	1	1.78228	up	1.61631e+07	9.36506e+06	4.20502e+06	5.0587e+06	1.07128e+07	1.11184e+07	192443	715632	775499	428171	397240	423572
Com_2799_pos	Vicine	C10 H16 N4 O7	304.102	1.875	305.109	No results	Full match	No results					67.7044	6.08118	1.62552e-06	1	2.05146	up	6.64218e+07	5.55148e+07	5.98923e+07	7.70126e+07	7.0202e+07	2.30451e+07	792081	902852	869563	964748	891192	779943
Com_444_neg	Sweroside	C16 H22 O9	358.126	5.561	357.119	No results	No results	Full match	Organic oxygen compounds	Organooxygen compounds	Carbohydrates and carbohydrate conjugates	O-glycosyl compounds	4.9271	2.30074	1.66408e-06	1	1.89957	up	7.90049e+07	5.06853e+07	3.91804e+07	4.19395e+07	6.75052e+07	5.05326e+07	1.18173e+07	1.65526e+07	9.17289e+06	8.55153e+06	7.84415e+06	1.28042e+07
Com_2930_neg	Chrysophanic Acid	C15 H10 O4	254.057	5.439	253.05	No results	No results	Full match	Benzenoids	Anthracenes	Anthraquinones	Anthraquinones	9.20965	3.20315	1.69328e-06	1	1.89155	up	2.27262e+06	3.07526e+06	2.07629e+06	1.99335e+06	3.67878e+06	2.12533e+06	276612	282514	252985	281819	297809	261052
Com_2202_pos	Cinnamic acid	C9 H8 O2	148.053	5.636	166.086	No results	Full match	Full match	Phenylpropanoids and polyketides	Cinnamic acids and derivatives	Cinnamic acids	Cinnamic acids	2.53501	1.34199	2.36591e-06	1	1.53248	up	6.75603e+07	8.78896e+07	5.95802e+07	8.00944e+07	8.67733e+07	7.13051e+07	3.22115e+07	2.94426e+07	3.25328e+07	2.72492e+07	2.97757e+07	2.7566e+07
Com_12605_pos	Eleutheroside E	C34 H46 O18	742.269	5.49	743.276	No results	No results	Full match	Organic oxygen compounds	Organooxygen compounds	Carbohydrates and carbohydrate conjugates	Phenolic glycosides	5.756	2.52507	2.52981e-06	1	1.74757	up	4.98771e+06	6.98911e+06	4.19016e+06	6.46635e+06	4.08813e+06	5.39657e+06	983314	956124	875095	856126	931106	978158
Com_2168_pos	L-Dopa	C9 H11 N O4	197.069	5.385	198.076	Full match	No results	Full match	Organic acids and derivatives	Carboxylic acids and derivatives	Amino acids, peptides, and analogues	Tyrosine and derivatives	2.34741	1.23107	3.50694e-06	1	1.33187	up	1.25026e+07	1.39316e+07	1.30818e+07	1.3171e+07	1.13939e+07	1.74987e+07	4.80321e+06	7.70513e+06	6.24385e+06	5.59218e+06	5.09243e+06	5.31624e+06
Com_5470_pos	GPH	C13 H19 N5 O4	365.111	5.828	348.108	Invalid mass	No results	No results					7.53759	2.9141	4.49444e-06	1	1.87587	up	5.15058e+06	4.89266e+06	5.83609e+06	8.67366e+06	4.57668e+06	7.61528e+06	414566	671757	967247	590392	1.33586e+06	895075
Com_3893_pos	5-hydroxy-6,7-dimethoxy-2-phenyl-4H-chromen-4-one	C17 H14 O5	298.084	6.026	299.092	Full match	No results	Full match					11.5517	3.53004	4.67971e-06	1	1.61442	up	1.81043e+06	6.24346e+06	3.21967e+06	4.14676e+06	5.11152e+06	2.51819e+06	295485	405199	483240	276454	274935	260062
Com_3153_pos	1-[(3,5-dimethylisoxazol-4-yl)sulfonyl]piperidine	C10 H16 N2 O3 S	244.085	5.372	245.092	Invalid mass	No results	No results					2.28831	1.19428	6.31011e-06	1	1.43479	up	1.32609e+07	1.80654e+07	1.79453e+07	1.46601e+07	1.74001e+07	1.8094e+07	6.35076e+06	8.08294e+06	7.3177e+06	6.53997e+06	9.41247e+06	5.74564e+06
Com_7300_pos	1,7-bis(4-hydroxyphenyl)-5-methoxyheptan-3-one	C20 H24 O4	344.137	6.03	345.144	Invalid mass	No results	No results					5.16946	2.37001	6.39594e-06	1	1.87282	up	7.41904e+06	6.15867e+06	8.17019e+06	7.85759e+06	7.40743e+06	1.64371e+07	2.02561e+06	1.7007e+06	1.1045e+06	1.77028e+06	1.21678e+06	2.52171e+06
Com_10658_pos	N-Acetylputrescine	C6 H14 N2 O	130.111	4.895	131.118	No results	No results	Full match	Organic acids and derivatives	Carboximidic acids and derivatives	Carboximidic acids	Carboximidic acids	2.3372	1.22478	6.8449e-06	1	1.02842	up	858921	832441	767819	836567	781596	1.17482e+06	486315	374567	405719	333782	365072	281754
Com_982_neg	Jionoside A1	C36 H48 O20	800.274	5.768	399.13	No results	No results	Full match	Organic oxygen compounds	Organooxygen compounds	Carbohydrates and carbohydrate conjugates	Oligosaccharides	5.05774	2.33849	8.85832e-06	1	2.02887	up	4.13041e+06	4.49281e+06	3.59947e+06	5.95985e+06	5.52671e+06	4.53304e+06	801675	788473	894963	1.08549e+06	1.48361e+06	529766
Com_851_pos	N6-Succinyl Adenosine	C14 H17 N5 O8	383.108	5.023	384.115	No results	No results	Full match	Nucleosides, nucleotides, and analogues	Purine nucleosides	Not available	Purine nucleosides	1.91774	0.939409	9.1897e-06	1	1.84684	up	5.45319e+07	5.02645e+07	5.78338e+07	6.05516e+07	5.61292e+07	4.11803e+07	2.84368e+07	2.1472e+07	3.20029e+07	2.77677e+07	2.76762e+07	2.97636e+07
Com_2074_pos	Cocamidopropyl betaine	C19 H38 N2 O3	342.288	7.389	343.296	No results	No results	Full match	Organic acids and derivatives	Carboxylic acids and derivatives	Amino acids, peptides, and analogues	Alpha amino acids	2.32346	1.21627	9.4786e-06	1	1.73359	up	1.42519e+07	1.96399e+07	1.19346e+07	1.72957e+07	1.36407e+07	1.74667e+07	6.03603e+06	8.55992e+06	7.61392e+06	5.60101e+06	5.96989e+06	6.77491e+06
Com_1841_pos	ethyl 4-hydroxy-2-[(4-methoxyphenoxy)methyl]pyrimidine-5-carboxylate	C15 H16 N2 O5	342.058	1.428	343.065	Invalid mass	No results	No results					15.3198	3.93732	9.59529e-06	1	1.95141	up	2.21134e+07	2.22093e+07	2.32587e+07	2.72172e+07	2.04064e+07	8.58251e+06	1.21193e+06	1.50801e+06	1.32866e+06	1.44788e+06	1.37767e+06	1.2061e+06
Com_1902_pos	Puerarin	C21 H20 O9	416.111	5.449	417.118	No results	No results	Full match	Phenylpropanoids and polyketides	Isoflavonoids	Isoflavonoid C-glycosides	Isoflavonoid C-glycosides	26.6585	4.73652	1.11268e-05	1	1.64177	up	1.68052e+07	1.43639e+07	7.96669e+06	1.01696e+07	1.37782e+07	4.82131e+06	463996	408852	412364	403979	436171	421856
Com_7160_neg	Glutathione	C10 H17 N3 O6 S	307.083	5.106	306.076	No results	No results	Full match	Organic acids and derivatives	Carboxylic acids and derivatives	Amino acids, peptides, and analogues	Peptides	10.8946	3.44554	1.12032e-05	1	1.92117	up	3.16844e+06	8.21795e+06	4.85238e+06	5.8638e+06	3.96751e+06	6.5091e+06	459119	497201	492773	498658	511232	531419
Com_12480_neg	2-Aminoethylphosphonate	C2 H8 N O3 P	125.024	4.979	124.016	No results	No results	Full match	Organic acids and derivatives	Organic phosphonic acids and derivatives	Organic phosphonic acids	Organic phosphonic acids	2.23889	1.16279	1.26598e-05	1	1.16879	up	1.5981e+06	1.53649e+06	1.15761e+06	1.50594e+06	1.89542e+06	1.37428e+06	531775	695175	811649	831510	604690	575341
Com_2497_pos	iP9G	C16 H23 N5 O5	365.169	5.766	366.176	No results	No results	Full match					6.89887	2.78636	1.48982e-05	1	1.70383	up	8.22974e+06	7.33147e+06	9.25482e+06	1.05215e+07	9.04874e+06	5.2003e+06	773662	2.3375e+06	915874	1.52954e+06	842788	788282
Com_886_neg	Protocatechuic acid	C7 H6 O4	154.026	5.152	153.019	No results	No results	Full match	Benzenoids	Benzene and substituted derivatives	Benzoic acids and derivatives	Hydroxybenzoic acid derivatives	4.4626	2.15789	1.50435e-05	1	1.5886	up	1.91983e+07	2.0242e+07	1.34936e+07	1.74962e+07	2.73043e+07	1.45803e+07	4.18021e+06	4.37275e+06	4.4933e+06	4.34491e+06	3.9341e+06	3.84272e+06
Com_1533_pos	2-Phenylacetamide	C8 H9 N O	153.079	5.229	154.086	No results	Invalid mass	No results	Benzenoids	Benzene and substituted derivatives	Phenylacetamides	Phenylacetamides	1.6318	0.706461	2.02978e-05	1	1.44256	up	1.04154e+07	1.0196e+07	9.45983e+06	8.80228e+06	1.02646e+07	1.25848e+07	6.12153e+06	5.81597e+06	6.45166e+06	6.46512e+06	7.19843e+06	5.7724e+06
Com_20997_pos	Pilocarpine	C11 H16 N2 O2	208.121	5.576	192.102	No results	No results	Full match	Alkaloids and derivatives	Not available	Not available	Alkaloids and derivatives	2.59641	1.37652	2.10863e-05	1	1.80484	up	1.96143e+07	1.90568e+07	1.99967e+07	1.74088e+07	1.37547e+07	2.30708e+07	8.15595e+06	6.47133e+06	1.04697e+07	5.66566e+06	7.16137e+06	5.55992e+06
Com_232_neg	1,N6-Etheno-2-Deoxy-Adenosine	C12 H13 N5 O3	275.103	5.971	549.198	No results	No results	Full match	Organoheterocyclic compounds	Imidazopyrimidines	Purines and purine derivatives	Purines and purine derivatives	52.3548	5.71025	2.15089e-05	1	1.97231	up	1.02862e+08	1.49099e+08	1.05088e+08	1.05879e+08	1.37742e+08	1.05101e+08	719641	2.97523e+06	1.48513e+06	948320	1.81207e+06	5.54012e+06
Com_6195_pos	Geraniol	C10 H18 O	154.136	6.031	309.279	No results	No results	Full match	Lipids and lipid-like molecules	Prenol lipids	Monoterpenoids	Acyclic monoterpenoids	4.71202	2.23635	2.22904e-05	1	1.78634	up	4.02942e+07	4.6155e+07	3.95242e+07	3.98246e+07	2.08053e+07	5.51602e+07	9.95159e+06	7.58479e+06	7.66692e+06	7.35343e+06	8.7788e+06	9.97228e+06
Com_9009_pos	LMH	C17 H29 N5 O4 S	382.174	5.452	383.182	Invalid mass	No results	No results					3.94958	1.9817	2.32013e-05	1	1.61697	up	4.96249e+06	3.55204e+06	2.82618e+06	2.90784e+06	2.31187e+06	2.28154e+06	862367	1.3826e+06	573073	537670	656717	758204
Com_341_neg	Tracheloside	C27 H34 O12	550.205	5.97	549.198	No results	No results	Full match	Lignans, neolignans and related compounds	Lignan glycosides	Not available	Lignan glycosides	50.6546	5.66262	2.32951e-05	1	1.96734	up	1.02862e+08	1.49099e+08	1.05088e+08	1.05879e+08	1.37742e+08	1.05101e+08	731615	3.19915e+06	1.51479e+06	964252	1.98305e+06	5.54012e+06
Com_298_pos	Toosendanin	C30 H38 O11	574.243	6.278	575.25	No results	No results	Full match	Lipids and lipid-like molecules	Prenol lipids	Triterpenoids	Limonoids	8.15908	3.02841	2.43606e-05	1	1.64559	up	7.50651e+07	6.91163e+07	1.21533e+08	1.53134e+08	6.39927e+07	2.18442e+08	1.35908e+07	9.98429e+06	1.4448e+07	1.03679e+07	2.17073e+07	1.5853e+07
Com_1069_neg	2-(acetylamino)-3-[4-(acetylamino)phenyl]acrylic acid	C13 H14 N2 O4	262.095	4.787	261.088	Full match	No results	No results					2.4096	1.26879	2.48226e-05	1	1.3773	up	5.50116e+07	9.27106e+07	7.86737e+07	8.05967e+07	8.26663e+07	1.05684e+08	3.12669e+07	3.97762e+07	3.09613e+07	3.07135e+07	4.51239e+07	2.77289e+07
Com_6109_neg	Inosine	C10 H12 N4 O5	268.081	3.651	267.073	No results	Full match	Full match	Nucleosides, nucleotides, and analogues	Purine nucleosides	Not available	Purine nucleosides	2.49547	1.31931	2.55229e-05	1	1.70214	up	2.67294e+07	3.76799e+07	2.88065e+07	3.38767e+07	2.68674e+07	4.70231e+07	1.39491e+07	1.21669e+07	1.29722e+07	1.06711e+07	1.92262e+07	1.15537e+07
Com_248_pos	4',7-Dihydroxyflavanone	C15 H12 O4	256.074	5.762	257.081	Full match	Full match	Full match	Phenylpropanoids and polyketides	Flavonoids	Flavans	Flavanones	28.541	4.83496	2.55547e-05	1	1.52629	up	1.09794e+08	8.82175e+07	3.21605e+07	2.38934e+07	4.67849e+07	1.71925e+07	1.45041e+06	2.15989e+06	2.64529e+06	1.18539e+06	1.32634e+06	2.37604e+06
Com_1976_pos	Levodopa	C9 H11 N O4	197.069	5.068	198.076	No results	No results	Full match					2.3722	1.24622	2.94991e-05	1	1.65171	up	5.2778e+06	3.91273e+06	5.4688e+06	4.30478e+06	6.8517e+06	4.87614e+06	2.15037e+06	1.96852e+06	2.32741e+06	2.23976e+06	2.34418e+06	1.90796e+06
Com_7483_pos	Schisandrin C	C22 H24 O6	384.156	5.432	407.146	No results	No results	Full match	Phenylpropanoids and polyketides	Tannins	Hydrolyzable tannins	Hydrolyzable tannins	1.89677	0.923543	3.35222e-05	1	1.41763	up	1.2658e+07	1.37969e+07	1.17129e+07	1.00343e+07	1.5341e+07	1.32648e+07	6.24431e+06	7.34387e+06	6.77996e+06	6.33755e+06	6.9419e+06	6.84649e+06
Com_110_pos	D-Proline	C5 H9 N O2	115.063	1.408	116.071	No results	No results	Full match	Organic acids and derivatives	Carboxylic acids and derivatives	Amino acids, peptides, and analogues	Proline and derivatives	4.55809	2.18843	3.42309e-05	1	1.50438	up	3.80495e+08	3.5041e+08	5.43765e+08	5.29919e+08	5.55349e+08	8.23554e+08	2.24772e+08	9.55283e+07	1.06954e+08	6.43776e+07	1.13253e+08	9.3542e+07
Com_95_pos	Dl-3-Hydroxynorvaline	C5 H11 N O3	133.074	1.414	116.071	No results	No results	Full match	Organic acids and derivatives	Carboxylic acids and derivatives	Amino acids, peptides, and analogues	Alpha amino acids	4.55809	2.18843	3.42309e-05	1	1.60902	up	3.80495e+08	3.5041e+08	5.43765e+08	5.29919e+08	5.55349e+08	8.23554e+08	2.24772e+08	9.55283e+07	1.06954e+08	6.43776e+07	1.13253e+08	9.3542e+07
Com_212_neg	LPI 16:0	C25 H49 O12 P	572.296	10.376	571.289	No results	Full match	No match	Lipids and lipid-like molecules	Glycerophospholipids	Glycerophosphoinositols	Phosphatidylinositols	11.0226	3.4624	3.44313e-05	1	1.50304	up	5.38076e+08	6.75951e+08	3.57957e+08	3.07658e+08	5.00875e+08	1.33564e+08	3.04025e+07	5.08101e+07	2.82602e+07	4.35993e+07	2.59115e+07	4.91002e+07
Com_2712_neg	LPI 15:0	C24 H47 O12 P	558.28	9.574	557.273	No results	Full match	No results	Lipids and lipid-like molecules	Glycerophospholipids	Glycerophosphoinositols	Phosphatidylinositols	12.9121	3.69065	3.53436e-05	1	1.40011	up	1.59258e+07	1.75557e+07	8.88698e+06	7.67372e+06	1.18364e+07	4.86187e+06	767228	1.00763e+06	865785	891403	766378	870424
Com_4016_neg	(±)9-HpODE	C18 H32 O4	294.219	11.499	293.212	Invalid mass	No results	No match					3.8544	1.9465	3.55847e-05	1	1.61889	up	2.32839e+07	3.09956e+07	1.6329e+07	1.40996e+07	2.33978e+07	1.34249e+07	6.95092e+06	5.19099e+06	5.74748e+06	4.34327e+06	4.93995e+06	4.35781e+06
Com_713_neg	Isosakuranin	C22 H24 O10	448.137	6.085	447.13	No results	Full match	Full match					7.30526	2.86894	3.61895e-05	1	2.00633	up	2.38743e+07	2.692e+07	3.2493e+07	2.66199e+07	4.60543e+07	2.83605e+07	1.72091e+06	4.92537e+06	5.69611e+06	6.65543e+06	3.08442e+06	3.14916e+06
Com_8397_pos	Phosphocholine	C5 H14 N O4 P	183.066	1.48	184.074	No results	Full match	No results	Organic nitrogen compounds	Organonitrogen compounds	Quaternary ammonium salts	Phosphocholines	3.44348	1.78387	3.90944e-05	1	1.60187	up	1.53947e+07	2.57573e+07	1.19555e+07	1.52625e+07	1.36484e+07	1.30891e+07	3.05653e+06	6.52692e+06	4.41867e+06	6.38036e+06	3.10575e+06	4.1314e+06
Com_6472_pos	Veratric acid	C9 H10 O4	182.058	5.771	387.106	No results	Full match	Full match	Benzenoids	Benzene and substituted derivatives	Benzoic acids and derivatives	P-methoxybenzoic acids and derivatives	10.501	3.39245	4.10591e-05	1	1.45987	up	2.85071e+06	2.56816e+06	2.99776e+06	4.22007e+06	3.74164e+06	804803	246153	499852	227872	208973	232376	221112
Com_6188_pos	3-[4-methyl-1-(2-methylpropanoyl)-3-oxocyclohexyl]butanoic acid	C15 H24 O4	306.122	5.526	307.129	Invalid mass	No results	No results					1.90688	0.931211	4.34842e-05	1	1.55659	up	5.22696e+06	4.91507e+06	5.23125e+06	6.53025e+06	6.75133e+06	6.87915e+06	3.20968e+06	3.25769e+06	2.63061e+06	2.78975e+06	4.11478e+06	2.63217e+06
Com_2436_pos	Pantetheine	C11 H22 N2 O4 S	278.13	5.158	279.138	No results	No results	Full match	Organic acids and derivatives	Carboxylic acids and derivatives	Amino acids, peptides, and analogues	Beta amino acids and derivatives	1.82572	0.868463	4.51525e-05	1	1.92142	up	1.64801e+07	1.75842e+07	1.41707e+07	1.62015e+07	1.80696e+07	1.64512e+07	6.78382e+06	9.66062e+06	1.09476e+07	9.15244e+06	8.52398e+06	9.13335e+06
Com_23343_pos	PQH	C16 H24 N6 O5	380.173	8.636	783.334	Invalid mass	No results	No results					7.51741	2.91024	4.51742e-05	1	1.62385	up	824853	1.10499e+06	1.65266e+06	1.67976e+06	1.52822e+06	3.58902e+06	155951	561511	203648	164058	177213	118348
Com_25871_pos	N-Lauryldiethanolamine	C16 H35 N O2	273.267	6.297	274.274	No results	No results	Full match	Organic nitrogen compounds	Organonitrogen compounds	Amines	1,2-aminoalcohols	2.93335	1.55255	4.56661e-05	1	1.88893	up	8.06964e+06	1.04856e+07	7.69296e+06	9.625e+06	7.77419e+06	1.39689e+07	2.3714e+06	2.85905e+06	5.43151e+06	2.54906e+06	2.95201e+06	3.47875e+06
Com_566_pos	Bakuchiol	C18 H24 O	256.183	6.694	257.19	No results	No results	Full match	Lipids and lipid-like molecules	Prenol lipids	Monoterpenoids	Aromatic monoterpenoids	1.66288	0.733687	4.82358e-05	1	1.34555	up	8.09177e+07	8.53602e+07	7.71121e+07	8.47528e+07	8.99297e+07	7.03095e+07	4.25631e+07	6.29684e+07	4.41809e+07	5.03055e+07	4.76262e+07	4.60518e+07
Com_3117_pos	2,4-Dihydroxybenzoic acid	C7 H6 O4	154.027	5.129	155.034	Full match	No results	Full match	Benzenoids	Benzene and substituted derivatives	Benzoic acids and derivatives	Hydroxybenzoic acid derivatives	2.99426	1.5822	4.84657e-05	1	1.09006	up	4.04656e+06	4.06116e+06	3.17007e+06	3.63275e+06	6.23523e+06	2.98111e+06	1.23962e+06	1.48173e+06	1.28967e+06	1.57285e+06	1.27922e+06	1.19462e+06
Com_559_neg	Prostaglandin J2	C20 H30 O4	334.212	7.866	379.21	Invalid mass	No results	No results	Lipids and lipid-like molecules	Fatty Acyls	Eicosanoids	Prostaglandins and related compounds	5.13884	2.36144	4.91245e-05	1	1.52038	up	5.71779e+07	5.49643e+07	4.25437e+07	2.86731e+07	2.78237e+07	1.97577e+07	4.80451e+06	8.95293e+06	8.11666e+06	7.97946e+06	6.45808e+06	8.62849e+06
Com_419_neg	3-Hydroxy-3-Methylpentane-1,5-Dioic Acid	C6 H10 O5	162.053	4.998	161.045	No results	No results	Full match					3.73727	1.90198	4.98369e-05	1	1.80526	up	5.25338e+07	6.60272e+07	7.11296e+07	8.77293e+07	1.17265e+08	1.18435e+08	1.7468e+07	2.65825e+07	2.34025e+07	2.53641e+07	2.34479e+07	2.1033e+07
Com_8880_pos	7-Methoxyflavone	C16 H12 O3	504.161	6.027	505.168	Invalid mass	No results	No results	Phenylpropanoids and polyketides	Flavonoids	O-methylated flavonoids	7-O-methylated flavonoids	5.89335	2.55909	5.15148e-05	1	1.53879	up	1.20659e+06	1.03744e+06	1.01156e+06	1.75882e+06	2.56698e+06	883331	230895	318675	225549	225345	220687	215166
Com_572_pos	DIMBOA glucoside	C15 H19 N O10	373.101	4.879	374.109	No results	No results	Full match	Organic oxygen compounds	Organooxygen compounds	Carbohydrates and carbohydrate conjugates	O-glycosyl compounds	3.06253	1.61472	5.96061e-05	1	1.20452	up	4.02214e+07	2.80084e+07	3.39527e+07	3.08683e+07	4.23574e+07	1.80638e+07	7.41322e+06	1.07833e+07	1.14955e+07	1.42111e+07	7.4714e+06	1.17994e+07
Com_2627_neg	8-Iso prostaglandin A2	C20 H30 O4	370.188	7.876	369.181	Invalid mass	No results	No results	Lipids and lipid-like molecules	Fatty Acyls	Eicosanoids	Prostaglandins and related compounds	5.73031	2.51861	6.13787e-05	1	1.47566	up	8.38435e+06	7.70178e+06	5.90188e+06	4.46021e+06	3.85406e+06	2.76743e+06	751473	965201	1.05095e+06	1.01459e+06	799453	1.18935e+06
Com_4068_pos	Irisflorentin	C20 H18 O8	386.099	5.774	387.106	No results	No results	Full match	Phenylpropanoids and polyketides	Isoflavonoids	O-methylated isoflavonoids	4'-O-methylisoflavones	9.89853	3.30721	6.20295e-05	1	1.44709	up	2.85071e+06	2.56816e+06	2.99776e+06	4.22007e+06	3.74164e+06	804803	267723	499852	247841	227285	252739	240488
Com_12411_neg	nor-6β-Oxycodol	C17 H21 N O4	303.143	2.99	302.136	Invalid mass	No results	No match	Benzenoids	Phenanthrenes and derivatives	Not available	Phenanthrenes and derivatives	3.185	1.67129	7.12436e-05	1	1.36157	up	6.39699e+06	6.86985e+06	4.46866e+06	6.23183e+06	5.2195e+06	1.13676e+07	2.24379e+06	2.3531e+06	2.62293e+06	2.08846e+06	1.16044e+06	2.26421e+06
Com_2957_neg	Isoliquiritin	C21 H22 O9	418.126	5.426	417.119	No results	No results	Full match	Phenylpropanoids and polyketides	Flavonoids	Flavonoid glycosides	Flavonoid O-glycosides	4.07336	2.02622	7.31706e-05	1	1.15214	up	5.37102e+06	3.04016e+06	3.02933e+06	2.33747e+06	3.04525e+06	2.35564e+06	779684	761973	879400	756662	785779	744866
Com_7016_pos	Fraxinellone	C14 H16 O3	232.11	6.38	233.117	No results	Full match	Full match	Organoheterocyclic compounds	Isobenzofurans	Not available	Isobenzofurans	2.5693	1.36138	7.337e-05	1	1.36457	up	5.81299e+06	6.22586e+06	3.82472e+06	4.59805e+06	5.41239e+06	8.42161e+06	1.83863e+06	2.70733e+06	2.72254e+06	2.09275e+06	1.7775e+06	2.20947e+06
Com_6371_pos	Schisanhenol	C23 H30 O6	402.204	6.244	403.209	No results	No results	Full match	Phenylpropanoids and polyketides	Tannins	Hydrolyzable tannins	Hydrolyzable tannins	2.0487	1.03471	7.4037e-05	1	1.16108	up	9.08093e+06	8.80507e+06	7.77766e+06	6.71645e+06	1.12542e+07	6.80783e+06	4.38652e+06	4.44368e+06	4.07591e+06	4.72827e+06	2.80455e+06	4.18265e+06
Com_824_pos	4-(2-((4-Methoxyphenyl)amino)oxazol-5-yl)benzonitrile	C17 H13 N3 O2	291.101	5.936	292.108	Full match	No results	No results	Organoheterocyclic compounds	Azoles	Oxazoles	Phenyl-1,3-oxazoles	28.7764	4.84682	7.52666e-05	1	1.8041	up	1.74045e+07	3.08467e+07	3.80165e+07	2.91566e+07	1.1532e+07	6.95589e+07	403238	283903	349474	1.59671e+06	3.87129e+06	324411
Com_14713_pos	Biotin	C10 H16 N2 O3 S	488.185	5.836	489.192	Invalid mass	No results	No results	Organoheterocyclic compounds	Biotin and derivatives	Not available	Biotin and derivatives	4.19743	2.06951	8.42053e-05	1	1.90288	up	2.24665e+06	1.54715e+06	3.06764e+06	3.50105e+06	1.58113e+06	4.16111e+06	504346	689722	620277	411113	1.02927e+06	582075
Com_2537_neg	3-Methyladipic acid	C7 H12 O4	160.074	5.251	365.146	No results	No results	Full match	Lipids and lipid-like molecules	Fatty Acyls	Fatty acids and conjugates	Medium-chain fatty acids	3.65556	1.87009	8.56973e-05	1	1.67457	up	3.50751e+07	1.51683e+07	2.77182e+07	3.64245e+07	2.04064e+07	1.68179e+07	7.17822e+06	6.19103e+06	4.90571e+06	5.61208e+06	9.66118e+06	7.92576e+06
Com_927_neg	2,3-Dinor prostaglandin E1	C18 H30 O5	308.199	7.292	307.192	Invalid mass	No results	No results	Lipids and lipid-like molecules	Fatty Acyls	Eicosanoids	Prostaglandins and related compounds	3.39698	1.76425	8.73604e-05	1	1.46766	up	3.49811e+07	2.55346e+07	2.06136e+07	2.02929e+07	2.47581e+07	1.19576e+07	6.77917e+06	6.74756e+06	6.09951e+06	9.79824e+06	4.70531e+06	6.53508e+06
Com_2110_neg	Astragaloside IV	C41 H68 O14	784.461	9.881	783.455	No results	No results	Full match	Lipids and lipid-like molecules	Steroids and steroid derivatives	Steroidal glycosides	Cucurbitacin glycosides	3.9566	1.98426	8.98183e-05	1	1.29691	up	1.07187e+06	784970	354232	891339	863732	574183	141674	172535	131324	343241	162135	196623
Com_2675_pos	Biochanin A	C16 H12 O5	284.068	5.859	285.076	Full match	No results	Full match	Phenylpropanoids and polyketides	Isoflavonoids	O-methylated isoflavonoids	4'-O-methylisoflavones	5.04762	2.3356	0.000100244	1	1.55086	up	1.24727e+07	9.96819e+06	5.9825e+06	1.45713e+07	1.34376e+07	5.80335e+06	844083	2.04892e+06	2.44714e+06	1.31107e+06	2.61973e+06	3.05875e+06
Com_1354_pos	Salicylic acid	C7 H6 O3	138.032	5.288	139.039	Full match	No results	Full match	Benzenoids	Benzene and substituted derivatives	Benzoic acids and derivatives	Salicylic acids	3.61572	1.85428	0.000113704	1	1.62691	up	2.41031e+07	1.3367e+07	1.66323e+07	1.98934e+07	2.85418e+07	1.52475e+07	5.48148e+06	5.32922e+06	5.74584e+06	5.28438e+06	5.39936e+06	5.33562e+06
Com_3802_pos	3,3-dimethyl-2-morpholino-2,3-dihydrobenzo[b]furan-5-ol	C14 H19 N O3	249.136	6.093	250.144	Full match	No results	No results					8.78285	3.13469	0.000119968	1	1.91354	up	3.10061e+06	3.18208e+06	4.19725e+06	5.19171e+06	6.14464e+06	3.18692e+06	1.46629e+06	293484	299719	267276	265161	254895
Com_814_pos	N-(1-benzyl-4-piperidinyl)-4-(1H-pyrazol-1-yl)benzamide	C22 H24 N4 O	398.148	5.842	399.155	Invalid mass	No results	No results					6.48388	2.69686	0.000121792	1	1.66164	up	4.33561e+07	3.12482e+07	5.03287e+07	5.97813e+07	3.41197e+07	5.67876e+07	4.61488e+06	4.20784e+06	1.17786e+07	2.9031e+06	1.19141e+07	7.09019e+06
Com_12609_pos	Vinblastine	C46 H58 N4 O9	810.418	9.183	811.425	No results	No results	Full match	Alkaloids and derivatives	Vinca alkaloids	Not available	Vinca alkaloids	5.00722	2.32401	0.000121956	1	1.48342	up	1.05323e+06	431684	907516	1.14127e+06	1.91405e+06	825127	160253	191371	156476	367757	184532	192376
Com_236_pos	7-methylpyrimido[4,5-d]pyrimidin-4-amine	C7 H7 N5	183.049	1.404	184.056	Invalid mass	No results	No results					3.95748	1.98458	0.000134041	1	1.34655	up	3.15581e+07	5.43372e+07	3.54706e+07	3.83996e+07	4.92702e+07	1.81847e+07	7.9033e+06	1.56329e+07	1.26648e+07	9.24595e+06	6.97751e+06	4.99094e+06
Com_407_pos	N-Benzylformamide	C8 H9 N O	135.069	5.557	136.076	Full match	Full match	No results	Benzenoids	Benzene and substituted derivatives	Not available	Benzene and substituted derivatives	1.9147	0.937116	0.00013721	1	1.35891	up	1.3921e+08	1.761e+08	1.23102e+08	1.42855e+08	1.2996e+08	2.09654e+08	6.95213e+07	9.18356e+07	7.34393e+07	7.45505e+07	9.877e+07	7.28373e+07
Com_10441_pos	NKK	C16 H32 N6 O5	350.281	8.613	351.287	Invalid mass	No results	No results					6.24002	2.64155	0.000142714	1	1.76061	up	2.07053e+06	2.7628e+06	1.15223e+06	4.11881e+06	1.61972e+06	2.12582e+06	352023	363479	384008	423189	354289	342544
Com_3892_neg	LysoPC 15:1	C23 H46 N O7 P	479.301	10.519	478.294	No results	No results	Full match	Lipids and lipid-like molecules	Glycerophospholipids	Glycerophosphocholines	Phosphocholines	3.62545	1.85816	0.00015074	1	1.28604	up	1.59882e+07	2.0155e+07	1.65924e+07	1.01574e+07	2.50918e+07	8.8399e+06	3.50486e+06	3.77467e+06	5.7502e+06	4.61954e+06	3.24898e+06	5.80874e+06
Com_4720_neg	Resveratrol	C14 H12 O3	228.079	6.047	227.071	No results	No results	Full match	Phenylpropanoids and polyketides	Stilbenes	Not available	Stilbenes	8.65706	3.11388	0.000161877	1	1.69532	up	1.16317e+06	2.47922e+06	1.76625e+06	1.65856e+06	4.83421e+06	1.54152e+06	258688	248788	259260	267505	253326	265262
Com_2656_neg	cis-2-Decenoic acid	C10 H18 O2	170.13	6.093	169.123	Full match	No results	No results	Lipids and lipid-like molecules	Fatty Acyls	Fatty acids and conjugates	Medium-chain fatty acids	2.77713	1.47359	0.000163675	0.972222	1.37074	up	7.23887e+06	8.62813e+06	8.34865e+06	1.0586e+07	9.85571e+06	4.29497e+06	4.40478e+06	3.00311e+06	2.60162e+06	3.11106e+06	2.09705e+06	2.40934e+06
Com_7850_neg	Vincamine	C21 H26 N2 O3	354.194	9.191	353.186	No results	No results	Full match	Alkaloids and derivatives	Eburnan-type alkaloids	Not available	Eburnan-type alkaloids	6.04523	2.5958	0.000168112	1	1.3734	up	3.28967e+06	3.55892e+06	1.09279e+06	1.46101e+06	1.87789e+06	923065	309298	188099	665304	226001	414519	215453
Com_1236_pos	Aflatoxin B1	C17 H12 O6	312.063	6.26	313.071	Full match	No results	No results	Phenylpropanoids and polyketides	Coumarins and derivatives	Furanocoumarins	Difurocoumarocyclopentenones	80.7637	6.33563	0.000169896	1	1.78197	up	1.31555e+07	4.74247e+07	1.11754e+07	2.37952e+07	4.1899e+07	3.24315e+06	298560	266888	289935	290941	296197	299511
Com_11750_neg	Quinaldic acid	C10 H7 N O2	173.047	4.9	172.04	Full match	No results	No results	Organoheterocyclic compounds	Quinolines and derivatives	Quinoline carboxylic acids	Quinoline carboxylic acids	2.14388	1.10022	0.00018101	1	1.37259	up	3.69643e+06	2.60955e+06	4.13e+06	3.50007e+06	2.50715e+06	4.31533e+06	1.41047e+06	1.68082e+06	1.54395e+06	1.53668e+06	1.91225e+06	1.59854e+06
Com_2030_neg	Resorcinol	C6 H6 O2	110.036	5.149	109.029	Full match	No results	Full match	Benzenoids	Phenols	Benzenediols	Resorcinols	2.34655	1.23054	0.00018257	1	1.39603	up	8.26293e+06	7.62983e+06	5.74648e+06	6.51995e+06	1.07174e+07	6.71432e+06	3.07351e+06	3.19789e+06	3.44132e+06	3.14991e+06	3.23853e+06	3.32778e+06
Com_8902_pos	Praeruptorin B	C24 H26 O7	426.166	5.447	427.174	No results	No results	Full match	Phenylpropanoids and polyketides	Coumarins and derivatives	Pyranocoumarins	Angular pyranocoumarins	2.70803	1.43724	0.000190331	1	1.75813	up	4.26479e+06	5.14724e+06	5.86478e+06	7.78821e+06	6.29867e+06	5.04223e+06	2.51844e+06	2.76024e+06	2.69239e+06	1.67787e+06	1.16952e+06	1.88669e+06
Com_3160_pos	Tiglic acid	C5 H8 O2	100.052	1.471	118.086	No results	No results	Full match	Lipids and lipid-like molecules	Fatty Acyls	Fatty acids and conjugates	Methyl-branched fatty acids	5.21768	2.38341	0.000201489	1	1.34466	up	7.47841e+08	7.79014e+08	6.84278e+08	6.84171e+08	6.19448e+08	4.207e+08	7.79498e+07	1.47636e+08	1.59669e+08	1.22914e+08	1.99475e+08	4.661e+07
Com_4020_pos	3,5-di(2-furylmethylidene)tetrahydro-2H-pyran-4-one	C15 H12 O4	256.073	6.465	257.081	Full match	Full match	Full match					15.6991	3.97261	0.000204741	1	1.36874	up	1.63449e+07	1.70873e+07	6.80663e+06	4.70842e+06	7.66666e+06	2.98244e+06	620894	662729	660668	538072	495527	563481
Com_6924_pos	Tenuifolin	C36 H56 O12	680.375	7.034	681.383	No results	No results	Full match	Lipids and lipid-like molecules	Prenol lipids	Terpene glycosides	Triterpene saponins	4.07554	2.02699	0.000205944	1	1.48345	up	6.73022e+06	6.63538e+06	9.32415e+06	8.85439e+06	2.00468e+07	8.17371e+06	1.50159e+06	2.16224e+06	2.05054e+06	5.36289e+06	1.97189e+06	1.61508e+06
Com_11004_neg	LPA 15:0	C18 H37 O7 P	396.227	9.704	395.22	No results	Full match	No results	Lipids and lipid-like molecules	Glycerophospholipids	Glycerophosphates	1,2-diacylglycerol-3-phosphates	2.59144	1.37376	0.000213998	1	1.09022	up	6.82007e+06	8.66458e+06	5.70161e+06	3.54969e+06	6.44763e+06	4.69016e+06	2.22648e+06	1.90637e+06	3.24296e+06	1.59934e+06	2.21077e+06	2.65724e+06
Com_15189_neg	Cyanidin 3-O-glucoside	C21 H21 Cl O11	484.078	5.006	483.071	No results	No results	Full match	Phenylpropanoids and polyketides	Flavonoids	Flavonoid glycosides	Anthocyanidin 3-O-6-p-coumaroyl glycosides	4.06423	2.02298	0.000221852	1	1.47244	up	1.00081e+06	965405	454820	417644	484528	508346	188555	135185	157101	142761	165498	153650
Com_11572_neg	N1-(3,5-dichlorophenyl)-3-morpholinopropanamide	C13 H16 Cl2 N2 O2	302.064	9.912	301.056	Invalid mass	No results	No results					3.33614	1.73818	0.000230245	1	1.26917	up	4.23619e+06	4.78654e+06	3.84502e+06	3.83907e+06	6.07202e+06	5.37167e+06	2.63075e+06	1.72936e+06	1.10233e+06	1.0592e+06	932429	983981
Com_9369_pos	Resiniferatoxin	C37 H40 O9	666.233	6.529	667.24	Invalid mass	No results	No results	Lipids and lipid-like molecules	Prenol lipids	Diterpenoids	Rhamnofolane and daphnane diterpenoids	3.88026	1.95615	0.000232676	1	1.31565	up	3.7674e+06	2.23759e+06	3.371e+06	1.32024e+06	3.06301e+06	1.84997e+06	596856	517231	742336	704666	753058	708574
Com_147_pos	Phenmetrazine	C11 H15 N O	177.116	5.05	178.123	Full match	Full match	No results	Organoheterocyclic compounds	Oxazinanes	Morpholines	Phenylmorpholines	3.24388	1.69772	0.000262608	0.972222	1.38311	up	1.71233e+08	1.27189e+08	2.08325e+08	1.55562e+08	1.79015e+08	7.08782e+07	4.17155e+07	7.39609e+07	4.15707e+07	6.02036e+07	3.60574e+07	2.76986e+07
Com_276_neg	12-Oxo phytodienoic acid	C18 H28 O3	292.204	7.223	291.197	Full match	No results	No results	Lipids and lipid-like molecules	Fatty Acyls	Eicosanoids	Prostaglandins and related compounds	2.91078	1.54141	0.000268037	1	1.49437	up	4.37669e+07	1.09575e+08	5.18045e+07	7.51924e+07	5.03332e+07	4.71263e+07	1.64723e+07	3.20765e+07	2.28224e+07	2.38674e+07	2.08791e+07	1.36752e+07
Com_24492_pos	N-(p-Coumaroyl) serotonin	C19 H18 N2 O3	644.261	10.645	645.268	Invalid mass	No results	No results	Organoheterocyclic compounds	Indoles and derivatives	Tryptamines and derivatives	N-acylserotonins	4.11848	2.04211	0.000292927	1	1.49839	up	3.23751e+06	1.35917e+06	2.0604e+06	2.03397e+06	1.77049e+06	2.20289e+06	215433	702792	321605	890745	495093	449354
Com_7976_neg	Quinic acid O-di-glucuronic acid	C19 H28 O18	544.125	5.871	543.118	No results	No results	Full match					4.5197	2.17623	0.00030264	1	1.56097	up	1.29946e+06	1.4909e+06	1.95503e+06	1.01523e+06	2.65107e+06	871140	335989	385505	330613	349324	319101	333327
Com_2568_pos	methyl 2-[(2-acetyl-3-oxo-1-butenyl)amino]acetate	C9 H13 N O4	199.085	5.124	399.177	Full match	No results	No results					10.1067	3.33724	0.000310564	1	1.53095	up	4.75932e+06	1.92519e+06	1.81592e+06	1.89488e+06	2.41353e+06	662291	190869	200769	269370	217275	234644	219964
Com_54_neg	IAA-Asp	C14 H14 N2 O5	290.09	5.555	289.083	No results	No results	Full match	Organic acids and derivatives	Carboxylic acids and derivatives	Amino acids, peptides, and analogues	Aspartic acid and derivatives	2.45953	1.29838	0.000321371	1	1.35381	up	3.53584e+07	5.85641e+07	6.98329e+07	6.3049e+07	5.33496e+07	8.33791e+07	1.60179e+07	3.4427e+07	2.23801e+07	1.84767e+07	2.65049e+07	2.99993e+07
Com_115_pos	Bicyclo prostaglandin E2	C20 H30 O4	334.212	7.913	335.219	Invalid mass	Invalid mass	No results	Lipids and lipid-like molecules	Fatty Acyls	Eicosanoids	Prostaglandins and related compounds	6.11406	2.61213	0.000362073	1	1.46586	up	3.93021e+08	3.58617e+08	2.61034e+08	1.56915e+08	1.80656e+08	8.32709e+07	2.62087e+07	4.53216e+07	4.92061e+07	4.46904e+07	3.25285e+07	3.65065e+07
Com_16904_neg	Oxidized glutathione	C20 H32 N6 O12 S2	612.152	2.432	611.144	No results	No results	Full match	Organic acids and derivatives	Carboxylic acids and derivatives	Amino acids, peptides, and analogues	Peptides	8.76807	3.13226	0.000368211	1	1.78342	up	1.97472e+06	4.98452e+06	1.2602e+06	1.23086e+06	1.18705e+06	3.29281e+06	284890	260358	221259	271727	283264	267240
Com_30771_pos	alpha-Hederin	C41 H66 O12	750.459	6.449	751.466	No results	No results	Full match	Lipids and lipid-like molecules	Prenol lipids	Triterpenoids	Triterpenoids	3.54543	1.82596	0.000379415	1	1.88803	up	279901	102407	153201	115599	212303	223449	63516.9	45639.8	47197.6	48728.1	46191.5	55278.8
Com_9771_neg	LPI 18:1	C27 H51 O12 P	598.312	10.872	597.305	No results	Full match	No results	Lipids and lipid-like molecules	Glycerophospholipids	Glycerophosphoinositols	Phosphatidylinositols	2.98559	1.57801	0.000381005	1	1.44044	up	6.17886e+06	6.99199e+06	4.84149e+06	3.69335e+06	6.86585e+06	2.66943e+06	1.10398e+06	1.33402e+06	2.62293e+06	1.76337e+06	2.03111e+06	1.60852e+06
Com_977_neg	LPI 18:3	C27 H47 O12 P	594.28	8.904	593.273	No results	Full match	No results	Lipids and lipid-like molecules	Glycerophospholipids	Glycerophosphoinositols	Phosphatidylinositols	1.61888	0.694999	0.000400921	1	1.11467	up	4.92083e+07	5.9115e+07	4.09857e+07	5.01711e+07	5.01088e+07	4.56709e+07	3.27537e+07	3.24946e+07	3.90644e+07	2.35169e+07	2.70572e+07	2.74982e+07
Com_8053_pos	2-hydroxy-6-[(8Z,11Z)-pentadeca-8,11,14-trien-1-yl]benzoic acid	C22 H30 O3	359.243	7.036	360.25	Invalid mass	No results	No results					2.9669	1.56896	0.000406851	1	1.60219	up	1.83013e+06	4.42775e+06	1.9574e+06	3.11085e+06	2.05485e+06	2.45038e+06	1.43372e+06	573657	1.20473e+06	547738	752976	823168
Com_1455_neg	5-Hydroxytryptophan	C11 H12 N2 O3	220.085	5.347	219.077	Full match	Full match	Full match	Organoheterocyclic compounds	Indoles and derivatives	Tryptamines and derivatives	Serotonins	2.16435	1.11394	0.000406877	1	1.41119	up	2.1907e+07	2.73867e+07	1.76826e+07	2.99591e+07	2.99315e+07	2.31193e+07	8.85366e+06	1.65983e+07	1.01046e+07	1.10933e+07	1.4765e+07	7.88353e+06
Com_7776_neg	Cucurbitacin E	C32 H44 O8	556.303	6.176	555.296	No results	No results	Full match	Lipids and lipid-like molecules	Steroids and steroid derivatives	Cucurbitacins	Cucurbitacins	3.06489	1.61583	0.000414925	0.972222	1.41271	up	3.06999e+06	1.60946e+06	3.79151e+06	3.14358e+06	3.35284e+06	3.62347e+06	1.08043e+06	794282	936868	1.92693e+06	531900	795345
Com_3251_neg	LPA 24:1	C27 H53 O7 P	520.361	8.47	519.353	No results	Invalid mass	No results	Lipids and lipid-like molecules	Glycerophospholipids	Glycerophosphates	1,2-diacylglycerol-3-phosphates	12.5781	3.65284	0.00041735	1	1.65213	up	1.53832e+06	8.57133e+06	1.96694e+06	5.51335e+06	1.36548e+06	4.43077e+06	251091	346280	332541	386446	218689	324237
Com_3095_pos	Tectorigenin	C16 H12 O6	300.063	6.232	283.06	No results	No results	Full match	Phenylpropanoids and polyketides	Isoflavonoids	Isoflav-2-enes	Isoflavones	17.216	4.10568	0.000422809	0.972222	1.54389	up	1.72928e+07	3.43838e+07	7.28674e+06	2.68395e+07	1.79736e+07	2.05589e+06	304623	331082	3.74194e+06	290358	939899	539413
Com_2128_neg	Mestranol	C21 H26 O2	310.181	8.786	309.174	No results	Invalid mass	No results	Lipids and lipid-like molecules	Steroids and steroid derivatives	Estrane steroids	Estrane steroids	1.54137	0.624211	0.000453811	1	1.52634	up	3.29305e+07	4.29037e+07	3.43984e+07	3.91127e+07	3.49904e+07	3.96646e+07	2.06084e+07	2.71241e+07	2.84333e+07	1.87579e+07	2.43219e+07	2.60802e+07
Com_2139_neg	15-Deoxy-Δ12,14-prostaglandin D2	C20 H30 O4	316.201	7.829	315.194	Invalid mass	No results	No results	Lipids and lipid-like molecules	Fatty Acyls	Eicosanoids	Prostaglandins and related compounds	2.46164	1.29962	0.000529978	1	1.53776	up	7.34901e+06	7.24366e+06	6.7491e+06	5.02523e+06	5.56839e+06	4.08856e+06	1.23876e+06	2.68208e+06	2.84223e+06	3.00128e+06	1.89137e+06	2.97843e+06
Com_3227_neg	1-[6-(benzyloxy)-3-(tert-butyl)-2-hydroxyphenyl]ethan-1-one	C19 H22 O3	298.16	7.912	297.153	Invalid mass	No results	No results					2.65455	1.40847	0.00054236	1	1.53803	up	1.33621e+07	2.12942e+07	1.20306e+07	1.79537e+07	1.26399e+07	1.1228e+07	9.66171e+06	5.34945e+06	6.44743e+06	4.646e+06	4.11107e+06	3.12645e+06
Com_13651_pos	N1-(2-amino-2-oxoethyl)-2-(isopropylthio)acetamide	C7 H14 N2 O2 S	190.074	4.982	173.071	Invalid mass	No results	No results					2.40135	1.26384	0.000554624	1	1.25317	up	9.3843e+06	1.06769e+07	1.08778e+07	5.57699e+06	1.09492e+07	5.58779e+06	3.21684e+06	4.09861e+06	3.73909e+06	3.45703e+06	5.03982e+06	2.54165e+06
Com_27475_pos	C-pentosyl-luteolin O-p-coumaroylhexoside	C35 H34 O17	726.183	4.888	727.19	No results	No results	Full match					2.03582	1.02561	0.000602028	0.972222	1.53466	up	404824	567358	484659	541617	453536	713730	406123	223388	299268	199919	233532	192782
Com_11123_pos	Dehydropachymic Acid	C33 H50 O5	526.366	8.302	527.373	No results	No results	Full match	Lipids and lipid-like molecules	Prenol lipids	Triterpenoids	Triterpenoids	2.68451	1.42466	0.000620551	1	1.2829	up	3.91761e+06	3.85517e+06	6.30164e+06	4.78837e+06	1.0256e+07	4.6987e+06	1.57568e+06	2.24421e+06	1.84877e+06	3.45983e+06	1.8479e+06	1.6209e+06
Com_15593_pos	1,4-dihydroxy-1,4-dimethyl-7-(propan-2-ylidene)-decahydroazulen-6-one	C15 H24 O3	274.158	6.548	571.308	Invalid mass	No results	No results					2.02595	1.0186	0.00063708	1	1.32228	up	2.28907e+07	2.73198e+07	3.8186e+07	2.36678e+07	1.9539e+07	1.79261e+07	1.53136e+07	1.06377e+07	9.75821e+06	1.19294e+07	1.29565e+07	1.32114e+07
Com_1601_neg	12,13-EODE	C18 H32 O3	296.235	9.524	295.227	No results	No results	Full match					4.10218	2.03639	0.00063958	1	1.58724	up	3.62107e+07	4.7438e+07	1.82576e+07	1.64169e+07	2.79447e+07	1.28723e+07	6.62241e+06	4.98688e+06	9.20114e+06	6.04452e+06	6.68488e+06	5.25424e+06
Com_4223_neg	LPS 16:0	C22 H44 N O9 P	497.275	9.632	496.268	No results	Full match	No results	Lipids and lipid-like molecules	Glycerophospholipids	Glycerophosphoserines	Phosphatidylserines	5.58448	2.48142	0.000700801	1	1.54586	up	1.17294e+07	1.55915e+07	9.65948e+06	4.84217e+06	9.21894e+06	3.02944e+06	1.29454e+06	2.16007e+06	1.35311e+06	1.56182e+06	1.27795e+06	2.03486e+06
Com_525_neg	N-Acetyltryptamine	C12 H14 N2 O	202.11	5.557	201.103	No results	No results	Full match	Organoheterocyclic compounds	Indoles and derivatives	Indoles	3-alkylindoles	2.23572	1.16074	0.000707477	0.972222	1.22919	up	2.96879e+07	4.47902e+07	5.93247e+07	4.93817e+07	4.29401e+07	6.85755e+07	1.8583e+07	3.26454e+07	2.06515e+07	1.64228e+07	2.76322e+07	1.58796e+07
Com_1599_neg	Hydroxysafflor yellow A	C27 H32 O16	612.169	5.18	611.161	No results	No results	Full match					5.99301	2.58328	0.000736249	0.972222	1.62886	up	1.02735e+07	1.07498e+07	5.03378e+06	6.67895e+06	1.17559e+07	1.94604e+06	617032	2.17041e+06	1.37021e+06	1.26177e+06	1.11399e+06	1.21528e+06
Com_2795_pos	2-(tert-butyl)-6,7-dimethoxy-4H-3,1-benzoxazin-4-one	C14 H17 N O4	263.116	5.209	264.123	Full match	No results	No results					3.39372	1.76287	0.000842051	0.972222	1.17883	up	6.21971e+06	4.24308e+06	6.91115e+06	5.2213e+06	5.92982e+06	1.91663e+06	1.68226e+06	1.83084e+06	1.32219e+06	1.96163e+06	1.52931e+06	643786
Com_2089_pos	3-Succinoylpyridine	C9 H9 N O3	179.056	5.04	180.063	Invalid mass	No results	No results	Organic acids and derivatives	Keto acids and derivatives	Gamma-keto acids and derivatives	Gamma-keto acids and derivatives	1.94587	0.960414	0.000843163	1	1.36306	up	1.33633e+07	2.06787e+07	1.60977e+07	1.55592e+07	2.2276e+07	2.58143e+07	6.57419e+06	1.17494e+07	1.11721e+07	1.12035e+07	7.71407e+06	1.00641e+07
Com_4806_pos	Arachidonoyl ethanolamide phosphate	C22 H38 N O5 P	876.485	7.309	877.492	Invalid mass	No results	No results	Organic acids and derivatives	Organic phosphoric acids and derivatives	Phosphate esters	Phosphoethanolamines	3.77127	1.91505	0.000856207	1	1.33984	up	1.00162e+07	1.09202e+07	2.13498e+07	1.1489e+07	3.36337e+07	1.34743e+07	4.82316e+06	4.76846e+06	4.45093e+06	5.38066e+06	3.84373e+06	3.48352e+06
Com_7669_pos	16-Heptadecyne-1,2,4-triol	C17 H32 O3	306.219	7.6	307.227	Invalid mass	No results	No results	Lipids and lipid-like molecules	Fatty Acyls	Fatty alcohols	Long-chain fatty alcohols	3.13902	1.65032	0.000881627	0.972222	1.05287	up	8.66644e+07	7.06108e+07	6.11363e+07	4.43926e+07	6.64403e+07	2.41933e+07	1.31159e+07	2.54525e+07	2.3262e+07	2.01535e+07	1.74664e+07	1.31444e+07
Com_169_neg	13(S)-HOTrE	C18 H30 O3	294.219	7.828	293.212	Full match	No results	Full match	Lipids and lipid-like molecules	Fatty Acyls	Lineolic acids and derivatives	Lineolic acids and derivatives	2.8664	1.51924	0.000960126	1	1.31928	up	1.1026e+09	1.12684e+09	8.01697e+08	5.47236e+08	6.48201e+08	4.1324e+08	2.56616e+08	2.90434e+08	2.81185e+08	3.1537e+08	2.0468e+08	2.70407e+08
Com_7588_pos	Benzoylpaeoniflorin	C30 H32 O12	584.191	4.821	293.103	No results	No results	Full match	Lipids and lipid-like molecules	Prenol lipids	Terpene glycosides	Terpene glycosides	10.4335	3.38315	0.000974929	1	1.48646	up	2.94491e+06	2.04315e+06	2.71753e+06	946237	2.01495e+06	378993	161952	180137	201981	203277	161047	150289
Com_331_pos	Prostaglandin E2-1-glyceryl ester	C23 H38 O7	408.249	7.499	409.256	Invalid mass	No results	No results	Lipids and lipid-like molecules	Fatty Acyls	Eicosanoids	Prostaglandins and related compounds	2.12268	1.08589	0.0010414	0.972222	1.11347	up	8.71813e+07	8.65049e+07	9.83607e+07	6.64417e+07	9.77805e+07	4.39106e+07	2.96317e+07	3.7758e+07	4.26488e+07	5.03194e+07	3.02962e+07	3.55602e+07
Com_2456_pos	p-Hydroxybenzaldehyde	C7 H6 O2	122.037	6.66	123.044	No results	Full match	Full match	Organic oxygen compounds	Organooxygen compounds	Carbonyl compounds	Hydroxybenzaldehydes	2.49684	1.32011	0.00106563	1	1.33884	up	1.23007e+07	2.33144e+07	1.07375e+07	2.13602e+07	1.39912e+07	1.17028e+07	6.26236e+06	6.67146e+06	6.25032e+06	6.31602e+06	6.37928e+06	5.53054e+06
Com_14484_pos	Ganoderic acid A	C30 H44 O7	516.308	6.765	517.315	No results	No results	Full match	Lipids and lipid-like molecules	Prenol lipids	Triterpenoids	Triterpenoids	2.93662	1.55416	0.00107996	1	1.2819	up	1.68989e+07	1.80603e+07	3.12069e+07	1.82951e+07	4.90122e+07	1.78652e+07	9.12869e+06	8.82244e+06	7.3647e+06	1.27176e+07	6.50015e+06	7.00134e+06
Com_6632_pos	Eupalinolide A	C24 H30 O9	462.188	5.622	463.195	No results	No results	Full match	Lipids and lipid-like molecules	Prenol lipids	Terpene lactones	Germacranolides and derivatives	2.09374	1.06608	0.00109347	1	1.22351	up	7.33758e+06	6.68252e+06	5.35104e+06	5.53787e+06	7.95502e+06	5.50486e+06	2.10887e+06	3.4562e+06	3.52506e+06	3.62169e+06	3.8256e+06	1.78809e+06
Com_5937_pos	Trillin	C33 H52 O8	576.367	7.354	577.374	No results	No results	Full match	Lipids and lipid-like molecules	Steroids and steroid derivatives	Steroidal glycosides	Steroidal saponins	2.93613	1.55392	0.00111069	0.972222	1.24488	up	1.6038e+06	1.20175e+06	2.58261e+06	1.83477e+06	4.25751e+06	1.81249e+06	523786	780358	639843	1.32387e+06	563496	696003
Com_12004_pos	Rubescensin A	C20 H28 O6	364.189	7.059	365.195	No results	Full match	Full match					2.14496	1.10095	0.00111891	1	1.3542	up	5.37519e+06	6.35564e+06	4.69865e+06	4.4695e+06	5.37783e+06	4.23118e+06	2.35316e+06	2.29838e+06	3.21352e+06	3.13677e+06	1.91067e+06	1.31056e+06
Com_208_neg	N-{6-[4-(tert-butyl)phenoxy]-3-pyridinyl}-4-(trifluoromethyl)benzamide	C23 H21 F3 N2 O2	414.156	6.292	395.138	Full match	No results	No results					2.93086	1.55132	0.00115583	1	1.39534	up	1.30458e+08	1.30728e+08	9.72775e+07	2.49947e+08	9.15489e+07	1.06563e+08	8.46065e+07	3.04781e+07	4.27639e+07	2.62524e+07	6.14757e+07	2.96062e+07
Com_3502_neg	Epimedin A	C39 H50 O20	838.289	5.325	837.282	No results	No results	Full match	Phenylpropanoids and polyketides	Flavonoids	Flavonoid glycosides	Flavonoid-7-O-glycosides	10.2297	3.35469	0.00116751	1	1.60892	up	4.41264e+06	1.54838e+06	1.36984e+06	1.9814e+06	2.80089e+06	438468	208330	208575	181103	204044	217377	207547
Com_4056_pos	1-[4-hydroxy-3-(3-methylbut-2-en-1-yl)phenyl]ethan-1-one	C13 H16 O2	204.115	5.927	205.122	Full match	No results	No results					1.59546	0.67397	0.00124697	1	1.55845	up	1.93469e+07	2.401e+07	2.34542e+07	2.08032e+07	3.09523e+07	2.91464e+07	1.52239e+07	1.65592e+07	1.45044e+07	1.4582e+07	1.55016e+07	1.62125e+07
Com_9994_pos	Echinocystic acid	C30 H48 O4	490.366	7.931	473.363	No results	Invalid mass	No results	Lipids and lipid-like molecules	Prenol lipids	Triterpenoids	Triterpenoids	8.156	3.02786	0.00125002	1	1.22828	up	1.43359e+06	1.49074e+06	913410	469845	883355	218769	109620	104312	113834	121806	92711.8	120996
Com_17408_pos	FRH	C21 H30 N8 O4	458.242	10.744	459.249	Invalid mass	No results	No results					2.89445	1.53329	0.00125888	0.972222	1.39619	up	9.83881e+06	8.09703e+06	7.40653e+06	4.58061e+06	6.89202e+06	3.00983e+06	1.45336e+06	2.84867e+06	2.59127e+06	1.45186e+06	3.62904e+06	1.78481e+06
Com_9739_pos	Apigenin C-pentoside	C20 H18 O9	402.093	5.271	403.1	No results	No results	Full match					4.12571	2.04464	0.00127198	1	1.45941	up	3.26145e+06	1.22107e+06	3.22788e+06	3.01995e+06	3.54161e+06	1.15782e+06	606686	585200	717283	512749	663904	654087
Com_382_pos	4-(2,3-dihydro-1,4-benzodioxin-6-yl)-1,2-diphenylbut-2-ene-1,4-dione	C24 H18 O4	370.124	5.767	371.131	Invalid mass	No results	No results					6.45405	2.6902	0.00129973	0.972222	1.52714	up	4.90815e+07	4.26958e+07	4.97399e+07	6.30279e+07	4.79608e+07	1.41181e+07	1.51333e+06	1.89682e+07	3.66551e+06	1.09175e+07	2.45166e+06	3.79485e+06
Com_19942_pos	Verbenalin	C17 H24 O10	388.138	5.34	389.145	No results	No results	Full match	Lipids and lipid-like molecules	Prenol lipids	Terpene glycosides	Iridoid O-glycosides	4.37395	2.12894	0.00130439	1	1.09551	up	6.89422e+06	4.68462e+06	9.30431e+06	4.91259e+06	6.84727e+06	6.90187e+06	1.59706e+06	542076	2.18777e+06	601003	1.15683e+06	2.95628e+06
Com_11785_pos	Angiotensin IV	C40 H54 N8 O8	774.415	8.591	775.422	Invalid mass	No results	No results	Organic acids and derivatives	Carboxylic acids and derivatives	Amino acids, peptides, and analogues	Oligopeptides	4.83888	2.27467	0.00134011	1	1.30761	up	1.08636e+06	810030	2.64582e+06	1.14212e+06	3.26834e+06	2.19092e+06	365186	377071	398367	439013	367936	355353
Com_148_neg	Apo-13-zeaxanthinone	C18 H26 O2	274.193	7.501	273.186	No results	No results	Full match	Lipids and lipid-like molecules	Prenol lipids	Sesquiterpenoids	Sesquiterpenoids	13.8735	3.79426	0.00145588	1	1.33241	up	1.32605e+08	1.18085e+08	3.66147e+07	3.04055e+07	2.21916e+07	1.00731e+07	2.34906e+06	6.75367e+06	3.11871e+06	4.3641e+06	3.37209e+06	5.26843e+06
Com_2747_pos	α-Linolenoyl ethanolamide	C20 H35 N O2	321.267	8.715	322.274	Full match	No results	No results	Organic nitrogen compounds	Organonitrogen compounds	Amines	N-acylethanolamines	3.9554	1.98382	0.00154341	1	1.3578	up	3.5838e+06	7.05563e+06	4.12916e+06	1.10069e+07	5.01923e+06	5.8887e+06	1.82682e+06	672799	510607	1.52223e+06	2.40661e+06	2.33519e+06
Com_3131_neg	Astragalus polyphenols	C20 H22 O9	406.126	5.717	405.119	No results	No results	Full match	Phenylpropanoids and polyketides	Stilbenes	Stilbene glycosides	Stilbene glycosides	2.95749	1.56437	0.00156042	1	1.52091	up	3.77042e+06	2.64699e+06	3.32238e+06	3.6454e+06	7.4828e+06	4.80698e+06	757177	1.79276e+06	2.10498e+06	2.07942e+06	1.26382e+06	683187
Com_5113_neg	Prostaglandin F3α	C20 H32 O5	398.234	9.175	397.226	Invalid mass	No results	No results	Lipids and lipid-like molecules	Fatty Acyls	Eicosanoids	Prostaglandins and related compounds	1.53907	0.622062	0.00159656	1	1.3839	up	9.72435e+06	1.25182e+07	9.76071e+06	1.13372e+07	1.04863e+07	1.16786e+07	5.87923e+06	7.51399e+06	9.04896e+06	5.21184e+06	7.113e+06	7.79451e+06
Com_510_neg	cis-Aconitic acid	C6 H6 O6	192.027	4.962	191.02	Invalid mass	Invalid mass	No match	Organic acids and derivatives	Carboxylic acids and derivatives	Tricarboxylic acids and derivatives	Tricarboxylic acids and derivatives	1.66835	0.738421	0.00163852	1	1.30768	up	1.07284e+08	9.8858e+07	1.31123e+08	1.29684e+08	1.01733e+08	1.13747e+08	8.72124e+07	5.6597e+07	8.20748e+07	7.13603e+07	6.59428e+07	4.58572e+07
Com_5240_neg	Indole-3-acetic acid	C10 H9 N O2	175.063	4.984	174.056	Full match	No results	Full match	Organoheterocyclic compounds	Indoles and derivatives	Indolyl carboxylic acids and derivatives	Indole-3-acetic acid derivatives	1.832	0.873421	0.00166497	0.944444	1.15683	up	4.71306e+06	6.21791e+06	9.21615e+06	7.94621e+06	8.08557e+06	9.54659e+06	3.34151e+06	4.42497e+06	3.75262e+06	4.71806e+06	3.78937e+06	4.93277e+06
Com_4702_neg	Heptamethoxyflavone	C22 H24 O9	432.142	6.047	477.14	No results	No results	Full match	Phenylpropanoids and polyketides	Flavonoids	O-methylated flavonoids	8-O-methylated flavonoids	4.58102	2.19567	0.00171453	0.972222	1.54117	up	1.47751e+06	2.53493e+06	2.87552e+06	2.50019e+06	5.33154e+06	2.73385e+06	252511	702086	1.94891e+06	261117	386416	258928
Com_3486_neg	Benzyl 6-O-beta-D-glucopyranosyl-beta-D-glucopyranoside	C19 H28 O11	432.163	5.853	431.156	Full match	No results	No results					3.79902	1.92563	0.00174119	0.944444	1.2414	up	4.04457e+06	4.74695e+06	3.30899e+06	5.3146e+06	3.58698e+06	1.04839e+06	908593	925462	1.55013e+06	1.09783e+06	775138	547105
Com_1731_pos	Methioninesulfoxide	C5 H11 N O3 S	165.047	1.413	353.084	No results	Invalid mass	No results	Organic acids and derivatives	Carboxylic acids and derivatives	Amino acids, peptides, and analogues	L-alpha-amino acids	1.59908	0.677239	0.00186932	1	1.23261	up	1.58484e+07	2.94013e+07	2.04154e+07	1.84186e+07	1.90413e+07	1.77937e+07	1.0869e+07	1.51613e+07	1.1966e+07	1.36804e+07	1.33858e+07	1.05554e+07
Com_5518_pos	N1-(2,3-dihydro-1,4-benzodioxin-6-yl)acetamide	C10 H11 N O3	210.101	5.584	194.082	Invalid mass	No results	No results					2.93836	1.55501	0.00192789	1	1.59711	up	4.13447e+07	4.43398e+07	4.47056e+07	4.04837e+07	4.68989e+07	5.4774e+07	7.65797e+06	9.71584e+06	2.25619e+07	9.43958e+06	1.95787e+07	2.38006e+07
Com_1960_pos	4-Dimethylaminobenzaldehyde	C9 H11 N O	149.084	5.532	132.081	No results	No results	Full match	Benzenoids	Benzene and substituted derivatives	Benzoyl derivatives	Benzoyl derivatives	1.68151	0.749753	0.001954	0.972222	1.4112	up	2.06286e+07	2.37139e+07	2.63834e+07	2.80723e+07	2.64702e+07	3.51931e+07	1.33794e+07	2.14923e+07	1.84792e+07	1.26898e+07	1.77703e+07	1.16163e+07
Com_10386_pos	Isoguanosine	C10 H13 N5 O5	283.09	4.822	284.098	No results	No results	Full match	Nucleosides, nucleotides, and analogues	Purine nucleosides	Not available	Purine nucleosides	7.4312	2.89359	0.00200019	1	1.59884	up	2.77667e+06	1.62771e+06	2.84142e+06	1.01898e+06	1.76189e+06	319338	192944	310371	202229	315780	191866	179050
Com_5600_neg	PMeOH 18:2_18:3	C40 H69 O8 P	708.48	9.816	707.472	No results	Invalid mass	No results					6.6687	2.7374	0.00201672	1	1.20098	up	3.01934e+06	7.18267e+06	3.40463e+06	1.9712e+06	1.94143e+06	811951	438490	505588	385701	540584	412100	466384
Com_9165_pos	Jervine	C27 H39 N O3	425.293	7.969	426.3	No results	No results	Full match	Lipids and lipid-like molecules	Steroids and steroid derivatives	Steroidal alkaloids	Jerveratrum-type alkaloids	24.8237	4.63365	0.00203309	1	1.86094	up	3.99286e+06	3.18066e+06	3.42987e+06	5.67226e+06	4.5834e+06	220039	145931	138865	151541	162153	123422	127239
Com_4092_pos	5-acetyl-2,6-dimethyl-1,2,3,4-tetrahydropyridin-4-one	C9 H13 N O2	167.095	5.782	168.102	Full match	No results	Full match					2.3264	1.2181	0.0020551	1	1.1889	up	4.43979e+06	4.63159e+06	6.74294e+06	2.83383e+06	7.68096e+06	3.72516e+06	1.72616e+06	2.1164e+06	2.12677e+06	2.79222e+06	2.09027e+06	2.06696e+06
Com_536_neg	Xanthosine	C10 H12 N4 O6	284.076	4.718	283.068	Full match	Full match	Full match	Nucleosides, nucleotides, and analogues	Purine nucleosides	Not available	Purine nucleosides	13.2437	3.72724	0.00207115	1	1.56863	up	9.8575e+06	4.78824e+07	1.09038e+07	1.80269e+07	1.02014e+07	9.36027e+07	2.48903e+06	2.42229e+06	2.44559e+06	1.72223e+06	2.9081e+06	2.39504e+06
Com_756_pos	N-p-Coumaroylagmatine	C14 H20 N4 O2	276.157	6.003	299.147	No results	No results	Full match	Phenylpropanoids and polyketides	Cinnamic acids and derivatives	Hydroxycinnamic acids and derivatives	Coumaric acids and derivatives	2.42419	1.27751	0.00207685	1	1.01999	up	2.72854e+07	2.63388e+07	2.61838e+07	1.73647e+07	3.00655e+07	1.63122e+07	4.01448e+06	1.36094e+07	9.86625e+06	1.28498e+07	1.00579e+07	8.81787e+06
Com_24731_pos	Imperialine	C27 H43 N O3	429.324	10.396	430.332	No results	No results	Full match	Lipids and lipid-like molecules	Steroids and steroid derivatives	Steroidal alkaloids	Cerveratrum-type alkaloids	5.85398	2.54942	0.0021217	1	1.79647	up	634724	820415	888686	572847	419633	127304	84320.2	122277	82620	117686	92263.7	92500.4
Com_15350_pos	LPC(1-acyl 18:3)	C26 H48 N O7 P	517.316	7.212	518.323	No results	No results	Full match					3.56363	1.83335	0.00218551	1	1.18277	up	6.8205e+06	6.82291e+06	1.29279e+07	8.09543e+06	2.1129e+07	7.39706e+06	1.518e+06	4.12598e+06	1.72844e+06	5.674e+06	1.19763e+06	3.48863e+06
Com_6342_pos	Bisdemethoxycurcumin	C19 H16 O4	308.104	4.797	309.111	No results	No results	Full match	Phenylpropanoids and polyketides	Diarylheptanoids	Linear diarylheptanoids	Curcuminoids	12.4616	3.63941	0.00221426	1	1.21998	up	3.53603e+06	1.78211e+06	1.31018e+06	3.98689e+06	5.73706e+06	412592	222453	238939	257241	186232	219234	221227
Com_409_pos	Ajugol	C15 H24 O9	348.142	5.774	371.131	No results	No results	Full match	Lipids and lipid-like molecules	Prenol lipids	Terpene glycosides	Iridoid O-glycosides	7.45236	2.8977	0.00224661	0.972222	1.56834	up	4.90815e+07	4.26958e+07	4.97399e+07	6.30279e+07	4.79608e+07	1.41181e+07	1.30515e+06	1.89682e+07	3.34293e+06	756513	7.84204e+06	3.56225e+06
Com_3172_pos	2-Aminoadipic acid	C6 H11 N O4	161.069	1.48	162.076	Full match	Full match	Full match	Organic acids and derivatives	Carboxylic acids and derivatives	Amino acids, peptides, and analogues	Alpha amino acids	2.03148	1.02253	0.0022606	1	1.08466	up	1.61499e+07	2.1418e+07	2.35965e+07	2.451e+07	2.23321e+07	4.34225e+07	1.10704e+07	1.26956e+07	9.06284e+06	1.48235e+07	1.21588e+07	1.473e+07
Com_9958_neg	Secoisolariciresinol diglucoside	C32 H46 O16	686.276	5.538	685.269	No results	No results	Full match	Lignans, neolignans and related compounds	Lignan glycosides	Not available	Lignan glycosides	2.4484	1.29184	0.00228272	0.944444	1.16172	up	1.34209e+06	2.02682e+06	1.04997e+06	709531	1.44408e+06	820284	513956	399806	319793	628703	821937	335233
Com_1349_neg	Aucubin	C15 H22 O9	346.126	5.031	345.119	No results	No results	Full match	Lipids and lipid-like molecules	Prenol lipids	Terpene glycosides	Iridoid O-glycosides	1.90906	0.932861	0.00230148	0.944444	1.22694	up	7.87113e+06	1.14503e+07	8.17926e+06	7.52979e+06	7.98807e+06	4.55717e+06	3.47088e+06	5.04977e+06	4.02182e+06	3.94998e+06	4.61328e+06	3.81532e+06
Com_6282_pos	4'-Hydroxypropiophenone	C9 H10 O2	150.068	6.036	168.102	No results	No results	Full match	Organic oxygen compounds	Organooxygen compounds	Carbonyl compounds	Alkyl-phenylketones	1.83401	0.875002	0.00233521	0.972222	1.12593	up	4.533e+06	4.17831e+06	5.14971e+06	2.62447e+06	5.66045e+06	3.91885e+06	2.08619e+06	2.35898e+06	2.27657e+06	2.70407e+06	2.31824e+06	2.46785e+06
Com_21265_pos	Kynurenic acid O-hexside	C16 H17 N O8	351.095	5.486	352.102	No results	No results	Full match	Organoheterocyclic compounds	Quinolines and derivatives	Quinoline carboxylic acids	Quinoline carboxylic acids	3.97909	1.99244	0.0023554	0.972222	1.57768	up	4.42664e+06	1.74921e+06	1.83969e+06	2.16167e+06	5.10635e+06	1.11383e+06	283190	1.16456e+06	1.04944e+06	628821	677595	317276
Com_8839_pos	Proscillaridin A	C30 H42 O8	530.286	6.738	531.293	Full match	No results	Full match	Lipids and lipid-like molecules	Steroids and steroid derivatives	Steroid lactones	Bufanolides and derivatives	4.35655	2.12319	0.00242891	1	1.33174	up	1.43075e+06	1.85868e+06	2.42425e+06	2.74167e+06	7.95155e+06	1.50033e+06	965035	533753	568383	960863	588898	493487
Com_6930_neg	Columbianadin	C19 H20 O5	328.133	5.303	701.266	No results	No results	Full match	Phenylpropanoids and polyketides	Coumarins and derivatives	Furanocoumarins	Angular furanocoumarins	3.23997	1.69598	0.00243044	1	1.26912	up	476732	519857	620306	1.53414e+06	1.27399e+06	664060	228609	304498	236088	270808	255548	275169
Com_9040_pos	Bis(3,5,5-trimethylhexyl) phthalate	C26 H42 O4	418.306	9.489	419.313	Invalid mass	No results	No results					2.86468	1.51837	0.0024392	0.944444	1.60123	up	3.70448e+06	5.00014e+06	3.08699e+06	2.77799e+06	2.60277e+06	1.30727e+06	950868	1.65851e+06	909222	1.36703e+06	439900	1.12533e+06
Com_20528_pos	5-hydroxy-2-phenyl-4H-chromen-4-one	C15 H10 O3	100.053	6.355	239.07	Invalid mass	No results	No results					5.34737	2.41883	0.00251418	1	1.33015	up	2.18758e+06	5.06755e+06	771469	1.59526e+06	2.66512e+06	1.11716e+06	412907	371660	467885	451762	429425	373042
Com_12201_neg	PG O-16:3_18:2	C40 H71 O9 P	726.492	9.52	725.484	No results	Invalid mass	No results					3.08973	1.62748	0.00251917	0.972222	1.23608	up	686848	1.33998e+06	1.48037e+06	731907	1.34761e+06	423063	270897	355778	274850	430173	270597	342786
Com_2890_pos	Vincristine	C46 H56 N4 O10	846.386	6.293	847.393	Invalid mass	No results	No results	Alkaloids and derivatives	Vinca alkaloids	Not available	Vinca alkaloids	7.38791	2.88517	0.00253156	1	1.60548	up	1.72342e+07	2.26637e+07	1.55733e+07	1.78888e+07	1.43311e+07	3.60937e+07	582884	352712	1.37863e+07	391620	1.22966e+06	411823
Com_4308_neg	Myricitrin	C21 H20 O12	464.096	5.203	463.088	No results	Full match	Full match	Phenylpropanoids and polyketides	Flavonoids	Flavonoid glycosides	Flavonoid-3-O-glycosides	2.84972	1.51082	0.00256183	0.916667	1.64121	up	6.97931e+06	6.85277e+06	5.06194e+06	3.63549e+06	3.97518e+06	2.149e+06	2.29162e+06	2.35992e+06	1.04641e+06	853304	1.12158e+06	2.38208e+06
Com_459_pos	NNK	C14 H26 N6 O6	356.181	5.796	357.188	Invalid mass	No results	No results	Organic oxygen compounds	Organooxygen compounds	Carbonyl compounds	Aryl alkyl ketones	2.00447	1.00322	0.00266737	0.944444	1.23529	up	1.13601e+08	9.93837e+07	7.26952e+07	7.70037e+07	1.06955e+08	4.77683e+07	3.00631e+07	6.36086e+07	4.30821e+07	4.84911e+07	3.45431e+07	3.83393e+07
Com_1756_pos	2,3-dihydroxypropyl 12-methyltridecanoate	C17 H34 O4	324.23	6.826	325.237	Invalid mass	No results	No results					2.69356	1.42952	0.00271484	1	1.00589	up	7.8202e+06	7.55238e+06	4.62234e+06	3.05232e+06	3.56223e+06	2.83055e+06	1.74443e+06	2.00698e+06	2.04797e+06	2.18285e+06	1.42625e+06	1.52128e+06
Com_627_pos	Geranylacetone	C13 H22 O	194.168	6.239	177.164	No results	No results	Full match	Lipids and lipid-like molecules	Prenol lipids	Monoterpenoids	Acyclic monoterpenoids	2.23409	1.15969	0.00276606	0.944444	1.52227	up	3.61331e+07	6.53417e+07	5.57107e+07	8.04305e+07	3.12252e+07	7.03323e+07	2.54789e+07	1.73699e+07	1.96243e+07	2.27269e+07	3.44457e+07	3.21716e+07
Com_4564_neg	Pinoresinol Diglucoside	C32 H42 O16	682.248	5.884	681.24	No results	No results	Full match	Lignans, neolignans and related compounds	Lignan glycosides	Not available	Lignan glycosides	4.13725	2.04867	0.00281229	0.972222	1.46134	up	5.97681e+06	2.92332e+06	1.28623e+06	1.97834e+06	4.91957e+06	1.32941e+06	917680	581091	539371	469444	655769	1.28735e+06
Com_9649_neg	Glycitein	C16 H12 O5	284.068	6.549	283.061	Full match	Full match	Full match	Phenylpropanoids and polyketides	Isoflavonoids	Isoflav-2-enes	Isoflavones	4.74773	2.24724	0.00285669	1	1.47153	up	1.7362e+06	1.63791e+06	340437	927542	1.59004e+06	1.73993e+06	304656	291448	260842	279342	261371	281472
Com_2154_pos	L-Tyrosine	C9 H11 N O3	181.074	2.609	182.081	Full match	Full match	Full match	Organic acids and derivatives	Carboxylic acids and derivatives	Amino acids, peptides, and analogues	Tyrosine and derivatives	1.534	0.617301	0.00286741	0.944444	1.73727	up	2.8585e+08	2.57644e+08	2.7002e+08	3.0892e+08	2.38172e+08	1.7259e+08	1.82276e+08	1.68154e+08	1.68244e+08	1.53057e+08	1.4796e+08	1.79783e+08
Com_3_neg	9-HpOTrE	C18 H30 O4	310.214	7.508	309.207	No results	No results	Full match	Lipids and lipid-like molecules	Fatty Acyls	Lineolic acids and derivatives	Lineolic acids and derivatives	5.60785	2.48745	0.00304606	1	1.22688	up	4.72973e+08	3.92739e+08	1.3982e+08	1.52188e+08	1.14031e+08	7.75172e+07	3.50547e+07	4.63513e+07	4.30421e+07	4.20796e+07	4.22804e+07	3.17952e+07
Com_2109_neg	Polygalaxanthone III	C25 H28 O15	568.142	5.477	567.135	No results	No results	Full match	Organoheterocyclic compounds	Benzopyrans	1-benzopyrans	Xanthones	1.7958	0.844628	0.00312105	0.972222	1.31491	up	8.23511e+06	1.4038e+07	7.41999e+06	6.64613e+06	7.52997e+06	1.06197e+07	4.1212e+06	5.66824e+06	7.08972e+06	5.17821e+06	4.24454e+06	4.04048e+06
Com_2738_pos	2,3-di(acetyloxy)-3-cyano-1-[1,2-di(acetyloxy)ethyl]propyl acetate	C16 H21 N O10	387.117	5.016	388.124	Full match	No results	No results					2.459	1.29807	0.00317336	1	1.19616	up	7.49452e+06	2.49259e+06	5.56671e+06	4.54721e+06	6.21525e+06	3.17215e+06	1.71973e+06	2.29629e+06	2.20557e+06	2.13952e+06	1.55136e+06	2.07958e+06
Com_2836_pos	Ofloxacin impurity E	C17 H18 F N3 O4	347.127	6.403	348.134	Full match	No results	No results	Organoheterocyclic compounds	Quinolines and derivatives	Quinoline carboxylic acids	Quinoline carboxylic acids	5.16905	2.3699	0.00321084	0.888889	1.47211	up	5.24812e+06	7.46483e+06	8.06929e+06	5.68812e+06	3.48294e+06	2.08407e+07	403434	365299	441030	426718	7.82367e+06	366420
Com_12074_pos	delta-Tridecalactone	C13 H24 O2	212.178	6.333	213.185	No results	No results	Full match	Organoheterocyclic compounds	Lactones	Delta valerolactones	Delta valerolactones	2.67882	1.4216	0.00337125	0.916667	1.07731	up	2.10827e+06	2.81848e+06	2.547e+06	3.3961e+06	1.06315e+06	4.17616e+06	1.19012e+06	1.00257e+06	981781	619101	1.12823e+06	1.09173e+06
Com_2024_neg	Hexadecanedioic acid	C16 H30 O4	286.214	8.787	285.207	Full match	No results	Full match	Lipids and lipid-like molecules	Fatty Acyls	Fatty acids and conjugates	Long-chain fatty acids	23.6929	4.56638	0.00339786	1	1.42382	up	5.36586e+06	1.10436e+07	756540	2.8587e+06	2.13354e+06	344062	128479	127986	233141	134793	137426	187923
Com_1889_pos	1,2,3,9-tetrahydro-4H-carbazol-4-one oxime	C12 H12 N2 O	200.095	5.54	201.102	Full match	No results	No results					1.81128	0.857008	0.00353883	0.944444	1.26152	up	1.45374e+07	1.80074e+07	2.2397e+07	2.12481e+07	2.16585e+07	2.67825e+07	1.12305e+07	1.55182e+07	1.53285e+07	8.13792e+06	1.14468e+07	7.14638e+06
Com_3478_pos	4-(4-chlorophenoxy)-3,5-dimethyl-1H-pyrazole	C11 H11 Cl N2 O	444.116	1.366	223.065	Invalid mass	No results	No results					5.54551	2.47132	0.00360541	0.916667	1.08184	up	2.96034e+06	2.09339e+06	2.60339e+06	2.57174e+06	3.03842e+06	410860	382654	430291	374439	320933	412919	545292
Com_16072_pos	Heteroclitin D	C27 H30 O8	482.193	5.533	483.2	No results	No results	Full match	Phenylpropanoids and polyketides	Tannins	Hydrolyzable tannins	Hydrolyzable tannins	3.45775	1.78983	0.00362124	1	1.45379	up	3.67646e+06	1.43977e+06	1.02584e+06	1.36547e+06	737208	1.26331e+06	514884	488228	446851	396843	475453	427523
Com_168_neg	Naringenin	C15 H12 O5	272.068	5.884	271.061	Full match	Full match	Full match	Phenylpropanoids and polyketides	Flavonoids	Flavans	Flavanones	14.5596	3.8639	0.0036341	1	1.35237	up	6.78375e+07	2.08641e+07	9.44912e+06	4.01639e+06	1.97118e+07	3.11705e+06	1.00905e+06	2.95049e+06	1.28887e+06	1.07951e+06	811493	1.4457e+06
Com_6055_neg	Tenuifoliside A	C31 H38 O17	682.212	5.459	681.204	No results	No results	Full match	Phenylpropanoids and polyketides	Cinnamic acids and derivatives	Hydroxycinnamic acids and derivatives	Coumaric acids and derivatives	3.18306	1.67041	0.00369954	0.916667	1.32853	up	1.33549e+06	3.44405e+06	2.51221e+06	1.90274e+06	2.05647e+06	3.43538e+06	383763	2.17519e+06	366034	381675	438982	868259
Com_138_pos	Formononetin	C16 H12 O4	268.073	6.254	269.081	Full match	Full match	Full match	Phenylpropanoids and polyketides	Isoflavonoids	O-methylated isoflavonoids	4'-O-methylisoflavones	5.29437	2.40446	0.00377445	0.944444	1.35341	up	1.61206e+08	1.55613e+08	6.51484e+07	1.3411e+08	2.83582e+08	7.37457e+07	3.70251e+06	8.84787e+06	1.3158e+08	4.32828e+06	5.50074e+06	1.10096e+07
Com_2335_neg	N-Caffeoylagmatine	C14 H20 N4 O3	292.152	5.716	291.145	No results	No results	Full match	Benzenoids	Phenols	Benzenediols	Catechols	1.78566	0.836461	0.00390809	1	1.42313	up	2.70139e+06	2.62815e+06	3.17965e+06	2.83347e+06	2.66008e+06	1.97914e+06	1.50472e+06	1.58112e+06	1.03843e+06	1.95242e+06	1.96756e+06	905864
Com_1443_pos	Ganoderic acid H	C32 H44 O9	572.296	10.355	573.304	No results	No results	Full match	Lipids and lipid-like molecules	Prenol lipids	Triterpenoids	Triterpenoids	10.5542	3.39975	0.00393287	1	1.22278	up	1.55639e+06	1.10208e+07	4.93253e+06	3.45576e+06	7.37575e+06	755657	539238	490174	511536	471773	373366	370809
Com_7315_pos	Synephrine	C9 H13 N O2	167.095	6.033	168.102	No results	No results	Full match	Benzenoids	Phenols	1-hydroxy-2-unsubstituted benzenoids	1-hydroxy-2-unsubstituted benzenoids	1.78363	0.834819	0.00394747	0.972222	1.09116	up	4.75674e+06	4.17831e+06	5.14971e+06	2.64682e+06	5.86262e+06	3.95924e+06	2.24235e+06	2.50138e+06	2.46457e+06	2.7186e+06	2.47997e+06	2.4804e+06
Com_4172_pos	Citral	C10 H16 O	152.12	5.696	135.117	Full match	Full match	Full match	Lipids and lipid-like molecules	Prenol lipids	Monoterpenoids	Acyclic monoterpenoids	2.37196	1.24608	0.00406847	0.972222	1.23792	up	5.04532e+07	5.67725e+07	9.06873e+07	8.77685e+07	5.35404e+07	2.75892e+07	2.67216e+07	2.14678e+07	2.61968e+07	2.0301e+07	3.84023e+07	2.1555e+07
Com_16789_pos	Plumbagin	C11 H8 O3	188.047	5.885	206.081	No results	No results	Full match	Benzenoids	Naphthalenes	Naphthoquinones	Naphthoquinones	1.54734	0.629786	0.00411201	0.944444	1.40074	up	4.17913e+06	3.94799e+06	4.99377e+06	4.63151e+06	3.74619e+06	6.59709e+06	2.91016e+06	2.54643e+06	4.07106e+06	2.28305e+06	3.27619e+06	3.07057e+06
Com_5558_neg	LPA 19:2	C22 H41 O7 P	448.267	6.804	447.26	No results	Invalid mass	No results	Lipids and lipid-like molecules	Glycerophospholipids	Glycerophosphates	1,2-diacylglycerol-3-phosphates	2.68074	1.42263	0.00412423	0.944444	1.1612	up	4.61922e+06	3.65691e+06	4.16139e+06	2.52095e+06	6.09691e+06	1.55381e+06	1.10918e+06	1.93547e+06	851415	2.21255e+06	858149	1.46719e+06
Com_16528_pos	2-[(5-anilino-4-phenyl-4H-1,2,4-triazol-3-yl)thio]acetic acid	C16 H14 N4 O2 S	326.084	1.498	327.091	Full match	No results	No results					4.80284	2.26389	0.00449703	1	1.73326	up	1.66338e+06	1.8111e+06	5.826e+06	2.47369e+06	1.20246e+06	753266	400170	537088	474593	530197	487437	429215
Com_2854_neg	Ethyl gallate	C9 H10 O5	198.053	5.401	197.045	No results	Full match	Full match	Benzenoids	Benzene and substituted derivatives	Benzoic acids and derivatives	Galloyl esters	4.13796	2.04892	0.00456919	0.972222	1.17566	up	3.23001e+06	3.54659e+06	2.89191e+06	2.65573e+06	6.86393e+06	756397	621412	748819	568187	1.66155e+06	626270	593662
Com_1531_neg	LPA 16:0	C19 H39 O7 P	410.243	10.432	409.236	No results	Full match	Full match	Lipids and lipid-like molecules	Glycerophospholipids	Glycerophosphates	1,2-diacylglycerol-3-phosphates	2.68034	1.42241	0.00460267	0.972222	1.24248	up	1.26708e+08	1.25262e+08	7.53608e+07	5.15251e+07	6.5634e+07	3.52893e+07	2.38746e+07	3.11993e+07	2.51571e+07	2.80087e+07	2.30868e+07	4.76732e+07
Com_2378_pos	AL 8810 Methyl ester	C25 H33 F O4	438.223	6.075	439.231	Invalid mass	No results	No results	Benzenoids	Indanes	Not available	Indanes	1.97601	0.982594	0.0046079	0.944444	1.11496	up	6.0658e+07	5.58616e+07	6.12194e+07	4.54914e+07	8.19296e+07	2.98578e+07	2.11111e+07	3.77287e+07	2.59487e+07	3.8758e+07	1.89382e+07	2.70573e+07
Com_8052_neg	Salvinorin B	C21 H26 O7	390.171	6.535	389.164	Invalid mass	No results	No match	Lipids and lipid-like molecules	Prenol lipids	Terpene lactones	Diterpene lactones	2.29033	1.19556	0.00464404	0.916667	1.01214	up	4.35422e+06	5.28591e+06	3.73745e+06	3.9283e+06	4.3001e+06	1.65005e+06	1.79346e+06	1.59163e+06	1.84191e+06	1.91001e+06	1.45772e+06	1.55927e+06
Com_9014_pos	10-Gingerol	C21 H34 O4	350.245	6.382	351.252	No results	No results	Full match	Benzenoids	Phenols	Methoxyphenols	Gingerols	5.50254	2.4601	0.00489471	1	1.23432	up	3.09153e+06	4.8061e+06	6.56892e+06	2.10777e+06	5.2254e+06	800925	695337	629609	760135	735467	655219	631541
Com_3366_pos	2-[3-(4-pyridyl)-1H-1,2,4-triazol-5-yl]pyridine	C12 H9 N5	223.085	5.375	224.092	Full match	No results	No match					2.29924	1.20116	0.00509309	1	1.67238	up	1.08224e+07	9.01263e+06	8.20402e+06	8.72769e+06	8.38902e+06	6.5662e+06	4.02059e+06	3.94731e+06	4.77462e+06	4.14839e+06	1.29126e+06	4.31303e+06
Com_1237_neg	Esculin	C15 H16 O9	340.079	5.759	339.072	Full match	No results	Full match	Phenylpropanoids and polyketides	Coumarins and derivatives	Coumarin glycosides	Coumarin glycosides	2.30069	1.20207	0.00516772	0.944444	1.42522	up	1.09313e+07	1.47551e+07	1.61169e+07	1.10211e+07	2.66312e+07	1.29167e+07	3.77317e+06	7.95038e+06	7.82514e+06	1.16828e+07	5.56405e+06	3.35424e+06
Com_3847_pos	11-Oxoetiocholanolone	C19 H28 O3	286.191	7.378	287.198	Invalid mass	No results	No results	Lipids and lipid-like molecules	Steroids and steroid derivatives	Androstane steroids	Androgens and derivatives	6.95525	2.7981	0.00529445	1	1.16278	up	1.91186e+07	3.10661e+07	4.89311e+06	9.71963e+06	7.51043e+06	5.92943e+06	802876	1.58189e+06	3.45193e+06	154423	3.09712e+06	2.16043e+06
Com_15606_pos	PharmaGSID_47333	C22 H30 N4 O2	382.236	7.437	383.243	Full match	No results	No results					1.83706	0.877396	0.00533655	1	1.08446	up	1.03296e+07	1.08311e+07	1.63818e+07	1.08555e+07	2.27459e+07	1.09083e+07	6.4673e+06	8.41693e+06	7.65059e+06	1.02108e+07	5.81257e+06	6.10688e+06
Com_4817_neg	N-(Phenylacetyl)-L-phenylalanine	C17 H17 N O3	283.121	6.173	282.114	No results	No results	Full match					13.0754	3.70879	0.00550467	0.833333	1.6834	up	4.43716e+06	4.22372e+06	4.01355e+06	4.66849e+06	4.11456e+06	234887	277571	282213	273340	285651	252207	288035
Com_2460_pos	2-Arachidonyl Glycerol ether	C23 H40 O3	364.295	10.414	365.303	Invalid mass	No results	No results	Lipids and lipid-like molecules	Endocannabinoids	Not available	Endocannabinoids	4.64608	2.21601	0.00560691	0.916667	1.32925	up	4.07505e+07	5.90859e+07	3.84679e+07	1.86625e+07	3.14653e+07	5.82723e+06	3.13837e+06	5.74919e+06	3.82626e+06	6.82077e+06	3.22826e+06	1.90486e+07
Com_6848_pos	Valepotriate	C22 H30 O8	422.194	5.792	423.202	No results	No results	Full match	Lipids and lipid-like molecules	Prenol lipids	Monoterpenoids	Iridoids and derivatives	2.16165	1.11213	0.00571237	0.916667	1.26451	up	3.87879e+06	4.20974e+06	6.36694e+06	9.89666e+06	8.04111e+06	7.26576e+06	4.52238e+06	2.22943e+06	4.028e+06	1.52733e+06	2.82629e+06	3.21322e+06
Com_15498_pos	5-Methyl-dl-tryptophan	C12 H14 N2 O2	218.105	5.393	219.113	No results	No results	Full match	Organoheterocyclic compounds	Indoles and derivatives	Indolyl carboxylic acids and derivatives	Indolyl carboxylic acids and derivatives	1.68362	0.751567	0.00582583	0.916667	1.09379	up	810920	1.22517e+06	1.8111e+06	1.52922e+06	1.03145e+06	1.17975e+06	877762	636089	678098	819641	881273	613862
Com_9326_pos	Scutellarin	C21 H18 O12	462.082	1.361	463.089	No results	No results	Full match	Phenylpropanoids and polyketides	Flavonoids	Flavonoid glycosides	Flavonoid-7-O-glucuronides	4.38984	2.13417	0.00600063	0.861111	1.35865	up	1.69374e+06	1.05191e+06	1.62667e+06	1.63569e+06	1.36404e+06	262922	269479	312344	296204	250815	318026	292368
Com_11011_neg	Astragaloside I	C45 H72 O16	868.481	7.508	867.475	No results	No results	Full match	Phenylpropanoids and polyketides	Flavonoids	Flavonoid glycosides	Flavonoid-3-O-glycosides	3.50503	1.80943	0.00600831	0.972222	1.03353	up	447285	422425	658355	210425	1.51154e+06	439331	134118	137895	144172	344092	144575	147738
Com_14860_neg	dUDP	C9 H14 N2 O11 P2	388.008	5.124	387.001	No results	No results	Full match	Nucleosides, nucleotides, and analogues	Pyrimidine nucleotides	Pyrimidine deoxyribonucleotides	Pyrimidine 2'-deoxyribonucleoside diphosphates	2.29308	1.19729	0.00602208	0.944444	1.0659	up	561839	1.46629e+06	876089	947040	558018	447266	243635	505050	496970	333977	252263	286014
Com_1044_neg	5,7-Dihydroxychromone	C9 H6 O4	178.026	6.38	177.019	No results	Full match	Full match					17.6136	4.13862	0.00603551	1	1.5998	up	3.74606e+07	3.92876e+06	2.73609e+06	1.98003e+06	6.7445e+06	1.48543e+06	513565	496413	542473	595714	450374	486319
Com_25184_pos	2-Benzoxazolinone	C7 H5 N O2	135.032	5.945	136.039	No results	No results	Full match	Organoheterocyclic compounds	Benzoxazoles	Benzoxazolones	Benzoxazolones	1.61629	0.692683	0.00603968	0.944444	1.19979	up	993815	1.37301e+06	918161	775028	621707	929092	584518	478803	667726	486763	669248	584363
Com_465_neg	trans-Aconitic acid	C6 H6 O6	174.016	2.193	173.009	Full match	Full match	Full match	Organic acids and derivatives	Carboxylic acids and derivatives	Tricarboxylic acids and derivatives	Tricarboxylic acids and derivatives	1.62505	0.700484	0.00611879	0.916667	1.11374	up	2.40253e+08	1.4958e+08	1.95014e+08	1.69246e+08	1.76632e+08	1.12943e+08	1.21395e+08	9.11791e+07	1.24438e+08	1.34886e+08	9.41285e+07	7.62096e+07
Com_788_pos	Diosgenin	C27 H42 O3	396.303	7.532	397.31	Invalid mass	No results	No results	Lipids and lipid-like molecules	Prenol lipids	Triterpenoids	Triterpenoids	20.8219	4.38003	0.00619549	0.944444	1.30526	up	2.38571e+07	2.1311e+07	5.32189e+06	5.40898e+06	3.28831e+06	564599	501802	406713	633701	637454	295725	394268
Com_26589_pos	Sophoridine	C15 H24 N2 O	248.189	4.856	249.196	No results	No results	Full match	Alkaloids and derivatives	Lupin alkaloids	Matrine alkaloids	Matrine alkaloids	1.70829	0.772552	0.00643293	0.916667	1.13064	up	475950	554257	578586	688911	527083	867036	441688	271477	291126	575452	330648	250731
Com_13170_pos	Neonuezhenide	C31 H42 O18	702.236	5.493	703.243	No results	No results	Full match	Lipids and lipid-like molecules	Saccharolipids	Not available	Saccharolipids	1.63383	0.708256	0.00658553	0.944444	1.04611	up	4.20593e+06	2.56643e+06	2.93487e+06	3.38275e+06	2.08525e+06	2.36996e+06	1.19574e+06	1.63981e+06	1.55651e+06	2.1871e+06	1.93507e+06	2.22447e+06
Com_15778_pos	Forskolin	C22 H34 O7	410.229	5.859	411.236	No results	No results	Full match	Lipids and lipid-like molecules	Prenol lipids	Triterpenoids	Triterpenoids	2.9245	1.54819	0.00665538	1	1.48415	up	6.42601e+06	6.03491e+06	6.74041e+06	3.62256e+06	9.63094e+06	4.44723e+06	2.52738e+06	2.21192e+06	2.1904e+06	471338	3.18388e+06	2.03331e+06
Com_2320_neg	Artesunate	C19 H28 O8	384.179	5.732	383.173	No results	No results	Full match					2.60211	1.37968	0.00726598	0.916667	1.49153	up	9.55258e+06	2.65422e+06	6.02751e+06	1.13665e+07	5.0673e+06	5.07271e+06	2.94019e+06	2.65871e+06	1.30461e+06	4.35888e+06	1.84514e+06	2.16501e+06
Com_1569_pos	Arctigenin-4'-O-beta-Gentiobioside	C33 H44 O16	696.264	5.398	697.272	No results	No results	Full match	Lignans, neolignans and related compounds	Lignan glycosides	Not available	Lignan glycosides	2.14288	1.09955	0.00730885	0.916667	1.15721	up	3.93478e+07	3.19745e+07	3.41603e+07	6.76672e+07	2.75108e+07	4.07402e+07	1.32689e+07	9.40552e+06	1.36126e+07	2.44188e+07	1.57921e+07	3.61548e+07
Com_2670_pos	Artemether	C16 H26 O5	298.178	5.891	299.185	No results	No results	Full match	Lipids and lipid-like molecules	Prenol lipids	Sesquiterpenoids	Artemisinins	1.6563	0.727962	0.00740293	0.944444	1.09372	up	8.01064e+06	6.19119e+06	6.02637e+06	5.33295e+06	8.60379e+06	3.88569e+06	3.15645e+06	4.68142e+06	3.82468e+06	4.52234e+06	3.24887e+06	3.53957e+06
Com_31016_pos	Benzoylhypacoitine	C31 H43 N O9	573.296	10.361	574.304	No results	No results	Full match	Lipids and lipid-like molecules	Prenol lipids	Diterpenoids	Aconitane-type diterpenoid alkaloids	2.03221	1.02305	0.00756283	0.972222	1.08945	up	278284	288361	224597	145800	139378	113800	87249	114348	109807	110055	87099	77120.5
Com_2274_neg	8-Prenylnaringenin	C20 H20 O5	340.127	5.101	339.12	No results	Invalid mass	No results					1.86482	0.899039	0.00763895	0.972222	1.23812	up	5.48949e+06	4.86344e+06	7.17887e+06	6.2239e+06	7.1974e+06	7.25321e+06	2.0938e+06	4.9383e+06	1.89119e+06	3.19408e+06	4.85779e+06	3.51272e+06
Com_5412_pos	DGDG O-8:0_8:0	C31 H58 O14	671.409	9.053	672.416	No results	Invalid mass	No results					6.11773	2.613	0.00812324	0.916667	1.2693	up	7.5937e+06	7.56934e+06	3.93647e+06	4.23343e+06	8.31289e+06	593714	550074	1.08244e+06	496387	1.37783e+06	490825	1.27231e+06
Com_9757_neg	Peimisine	C27 H41 N O3	427.309	9.864	426.301	No results	No results	Full match	Lipids and lipid-like molecules	Steroids and steroid derivatives	Steroidal alkaloids	Jerveratrum-type alkaloids	10.1276	3.34022	0.00824949	0.833333	1.62097	up	1.77813e+06	892906	741050	1.61347e+06	698728	76305.1	92732	94017.8	85957.6	104263	92049.9	103730
Com_3927_neg	Eriocitrin	C27 H32 O15	596.173	5.18	595.166	No results	No results	Full match	Phenylpropanoids and polyketides	Flavonoids	Flavonoid glycosides	Flavonoid-7-O-glycosides	3.77702	1.91725	0.00826029	0.916667	1.20634	up	1.53067e+06	1.72106e+06	1.04048e+06	2.88037e+06	1.84003e+06	337216	264272	554099	646765	316678	407232	286405
Com_8327_neg	19(R)-Hydroxy prostaglandin A2	C20 H30 O5	332.196	9.112	331.189	Invalid mass	No results	No results	Lipids and lipid-like molecules	Fatty Acyls	Eicosanoids	Prostaglandins and related compounds	6.57299	2.71655	0.00826128	1	1.2966	up	1.5925e+06	1.82129e+06	402956	651310	2.23608e+06	225034	173787	194893	168714	146087	207466	163241
Com_15160_pos	2-[(3S)-1-Cyclobutyl-3-pyrrolidinyl]-1H-benzimidazole-5-carbonitrile	C16 H18 N4	266.152	10.459	267.159	Invalid mass	No results	No results	Organoheterocyclic compounds	Benzimidazoles	Not available	Benzimidazoles	5.54081	2.4701	0.00846414	0.916667	1.15527	up	3.13016e+06	2.7329e+06	4.56782e+06	1.00908e+06	2.15686e+06	328252	207546	752527	175230	694272	206851	476755
Com_14019_pos	3-phenyl-5-(trifluoromethyl)-4,5-dihydro-1H-pyrazol-5-ol	C10 H9 F3 N2 O	230.069	4.733	231.077	Invalid mass	No results	No results					2.34612	1.23027	0.00849567	0.972222	1.27218	up	1.08907e+07	1.04024e+07	6.87562e+06	1.21642e+07	1.30447e+07	9.7652e+06	3.84662e+06	7.00563e+06	5.51441e+06	5.70467e+06	1.38646e+06	3.45601e+06
Com_20318_pos	3-Ureidopropionic acid	C4 H8 N2 O3	132.054	5.538	133.061	No results	Full match	Full match	Organic acids and derivatives	Organic carbonic acids and derivatives	Ureas	Ureas	1.99341	0.995239	0.0086394	0.888889	1.16749	up	643981	1.52654e+06	1.53225e+06	747859	1.18543e+06	1.36383e+06	867939	434766	830798	353389	526548	498076
Com_4536_pos	Ginsenoside-Ro	C48 H76 O19	956.496	8.826	957.503	No results	No results	Full match	Lipids and lipid-like molecules	Prenol lipids	Terpene glycosides	Triterpene saponins	3.04958	1.60861	0.00866346	0.944444	1.29065	up	1.11355e+07	5.0686e+06	8.63399e+06	9.11874e+06	1.22855e+07	5.49752e+06	628047	3.78934e+06	1.62052e+06	6.61417e+06	1.62464e+06	2.68954e+06
Com_10462_neg	5,6-Dehydroginsenoside Rd	C48 H80 O18	944.53	7.911	943.523	No results	No results	Full match					2.05432	1.03866	0.00945323	0.944444	1.22123	up	1.45147e+06	1.96482e+06	1.18025e+06	1.11749e+06	991157	1.39899e+06	515463	276208	1.15857e+06	757061	462751	774905
Com_14244_pos	RMH	C17 H30 N8 O4 S	884.437	7.196	885.445	Invalid mass	No results	No results					1.76019	0.815735	0.00950482	1	1.15632	up	1.67673e+06	1.52119e+06	2.9784e+06	1.56213e+06	2.79522e+06	1.41759e+06	1.18193e+06	1.22902e+06	1.11413e+06	1.30364e+06	1.0343e+06	926707
Com_8908_neg	Forsythoside B	C34 H44 O19	756.247	5.208	801.245	No results	No results	Full match	Organic oxygen compounds	Organooxygen compounds	Carbohydrates and carbohydrate conjugates	Oligosaccharides	1.93644	0.95341	0.00951066	0.888889	1.22727	up	4.02269e+06	2.46127e+06	2.59655e+06	2.92681e+06	4.17096e+06	1.4703e+06	1.56762e+06	1.84833e+06	1.26966e+06	1.57014e+06	1.4983e+06	1.35984e+06
Com_3036_pos	4-(3-methoxyphenyl)-4-methyl-2,6-dioxopiperidine-3,5-dicarbonitrile	C15 H13 N3 O3	300.119	5.096	301.126	Invalid mass	No results	No results					3.9983	1.99939	0.00954422	1	1.56239	up	2.53591e+07	1.00461e+07	2.66707e+07	2.11717e+07	2.03475e+07	1.01956e+07	7.51411e+06	5.41909e+06	4.06129e+06	516997	5.11856e+06	5.82968e+06
Com_2481_pos	3-Methoxy prostaglandin F1α	C21 H38 O6	408.25	6.636	409.257	Invalid mass	No results	No results	Lipids and lipid-like molecules	Fatty Acyls	Eicosanoids	Prostaglandins and related compounds	2.26451	1.1792	0.00954879	0.944444	1.38246	up	2.97229e+07	2.04287e+07	1.37994e+07	1.55798e+07	2.83109e+07	8.4433e+06	8.22642e+06	6.63215e+06	7.27684e+06	1.03129e+07	5.66829e+06	1.32344e+07
Com_8282_pos	3-Indoleacetonitrile	C10 H8 N2	156.069	5.541	157.076	No results	No results	Full match	Organoheterocyclic compounds	Indoles and derivatives	Indoles	3-alkylindoles	1.74971	0.807117	0.00967863	0.944444	1.42504	up	3.73395e+06	4.6804e+06	5.11883e+06	4.89279e+06	4.67485e+06	6.45645e+06	1.90187e+06	4.30157e+06	2.59578e+06	2.1363e+06	4.15819e+06	1.79894e+06
Com_22659_pos	2-{4-[3-(trifluoromethyl)-1H-pyrazol-1-yl]phenyl}isoindoline-1,3-dione	C18 H10 F3 N3 O2	379.056	1.272	380.063	Invalid mass	No results	No results					2.49035	1.31635	0.00982068	0.944444	1.13999	up	550199	1.17207e+06	389175	300092	534101	284442	187212	373157	206583	145873	185539	198677
Com_774_pos	Naringenin chalcone	C15 H12 O5	272.068	6.354	273.076	No results	No results	Full match	Phenylpropanoids and polyketides	Linear 1,3-diarylpropanoids	Chalcones and dihydrochalcones	2'-Hydroxychalcones	25.266	4.65913	0.00993883	0.944444	1.46585	up	9.51493e+07	1.31731e+07	1.15324e+06	8.02286e+06	1.69546e+07	4.14649e+06	949867	1.26406e+06	692651	613097	790016	1.17592e+06
Com_17577_pos	Ohmefentanyl	C23 H30 N2 O2	366.226	7.921	367.233	Invalid mass	No results	No results	Organoheterocyclic compounds	Piperidines	Fentanyls	Fentanyls	5.31015	2.40875	0.0100033	0.833333	1.30391	up	1.09113e+06	972138	593815	361747	467338	97898.1	115993	110377	120452	128887	98102	101135
Com_11151_pos	10-Deacetylbaccatin-III	C29 H36 O10	544.229	6.202	545.236	No results	No results	Full match	Lipids and lipid-like molecules	Prenol lipids	Diterpenoids	Taxanes and derivatives	6.48958	2.69812	0.010082	0.888889	1.35963	up	2.69959e+06	226421	847473	2.23595e+06	709982	2.25281e+06	234972	227674	243811	223215	232757	220129
Com_2305_neg	Pectolinarin	C29 H34 O15	622.193	6.051	603.175	No results	No results	Full match	Phenylpropanoids and polyketides	Flavonoids	Flavonoid glycosides	Flavonoid-7-O-glycosides	2.58093	1.36789	0.0100879	0.888889	1.24968	up	6.94774e+06	1.8477e+07	1.28348e+07	5.92055e+06	7.48285e+06	6.79145e+06	2.9151e+06	9.04782e+06	1.36052e+06	4.44422e+06	2.63585e+06	2.24512e+06
Com_4224_neg	13-HPODE	C18 H32 O4	312.23	7.588	311.223	No results	No results	Full match	Lipids and lipid-like molecules	Fatty Acyls	Lineolic acids and derivatives	Lineolic acids and derivatives	1.64156	0.715065	0.0102328	1	1.04788	up	3.82273e+06	6.64011e+06	3.9958e+06	3.23438e+06	3.15976e+06	2.94067e+06	2.7401e+06	2.27075e+06	2.89944e+06	2.27856e+06	1.94812e+06	2.35748e+06
Com_5099_neg	Daphnetin	C9 H6 O4	178.027	5.74	177.019	No results	No results	Full match	Phenylpropanoids and polyketides	Coumarins and derivatives	Hydroxycoumarins	7,8-dihydroxycoumarins	17.2947	4.11225	0.0102418	1	1.4841	up	2.39695e+07	3.41993e+06	1.1647e+06	1.12792e+06	3.81304e+06	763829	343132	339071	310722	306530	330478	350963
Com_6196_pos	Kaji-ichigoside F1	C36 H58 O10	650.401	8.263	651.409	No results	No results	Full match	Lipids and lipid-like molecules	Prenol lipids	Terpene glycosides	Triterpene saponins	3.28388	1.7154	0.0103729	0.972222	1.48436	up	7.06287e+06	6.0096e+06	9.02347e+06	5.98905e+06	1.00077e+07	4.25545e+06	621282	3.76527e+06	971840	4.79439e+06	2.24309e+06	499854
Com_7617_neg	PG O-16:4_18:3	C40 H67 O9 P	722.46	8.852	721.453	No results	Invalid mass	No results					2.35578	1.23621	0.0104767	0.916667	1.14048	up	2.17761e+06	3.302e+06	6.44427e+06	3.6028e+06	5.14128e+06	2.62388e+06	789149	2.09654e+06	753643	3.39712e+06	1.35398e+06	1.49666e+06
Com_631_pos	Tenuifoliside B	C30 H36 O17	668.196	5.64	669.203	No results	No results	Full match	Phenylpropanoids and polyketides	Cinnamic acids and derivatives	Hydroxycinnamic acids and derivatives	Coumaric acids and derivatives	3.21366	1.68422	0.0106718	0.916667	1.26251	up	4.62523e+07	1.90995e+07	2.08581e+07	1.24694e+07	5.3789e+07	1.04135e+07	4.84157e+06	6.35954e+06	1.53898e+07	7.12927e+06	1.04901e+07	6.47391e+06
Com_31009_pos	Lapachol	C15 H14 O3	242.094	6.127	260.128	No results	No results	Full match	Lipids and lipid-like molecules	Prenol lipids	Quinone and hydroquinone lipids	Vitamin K compounds	2.45384	1.29504	0.0106822	0.916667	1.59233	up	332084	403185	372441	625878	699530	173013	201064	166377	179206	171222	170686	173506
Com_3350_pos	5,6-dimethyl-4-oxo-4H-pyran-2-carboxylic acid	C8 H8 O4	168.042	5.304	169.05	Full match	Full match	Full match					1.51092	0.595424	0.0107817	0.944444	1.39785	up	1.58043e+07	1.39816e+07	1.67516e+07	1.77137e+07	1.60984e+07	1.35194e+07	9.55113e+06	1.20978e+07	1.41552e+07	7.23393e+06	1.19034e+07	7.18571e+06
Com_3736_neg	D-(+)-Tryptophan	C11 H12 N2 O2	204.09	11.972	203.082	Full match	Full match	Full match	Organoheterocyclic compounds	Indoles and derivatives	Indolyl carboxylic acids and derivatives	Indolyl carboxylic acids and derivatives	1.73411	0.794195	0.0110168	0.944444	1.09353	up	1.12218e+07	1.65762e+07	1.29487e+07	2.76771e+07	1.95977e+07	2.1218e+07	1.00572e+07	1.50311e+07	1.05282e+07	1.08229e+07	9.12046e+06	7.43468e+06
Com_724_neg	Malonic acid	C3 H4 O4	104.011	1.469	103.003	Full match	Full match	Full match	Organic acids and derivatives	Carboxylic acids and derivatives	Dicarboxylic acids and derivatives	Dicarboxylic acids and derivatives	2.1481	1.10306	0.0115643	1	1.41297	up	5.45918e+07	4.38506e+07	4.37532e+07	5.75374e+07	5.86647e+07	3.32868e+07	2.06937e+07	7.06506e+06	2.83333e+07	3.26379e+07	1.95494e+07	2.7508e+07
Com_1666_pos	Bevirimat	C36 H56 O6	584.407	7.538	585.415	No results	No results	Full match	Lipids and lipid-like molecules	Prenol lipids	Triterpenoids	Triterpenoids	18.6551	4.2215	0.0117016	0.833333	1.14348	up	1.08734e+07	9.55827e+06	3.44879e+06	1.94099e+06	2.937e+06	145779	159184	175970	261632	238094	172834	541684
Com_12507_pos	3-Hydroxykynurenine	C10 H12 N2 O4	224.08	5.314	225.087	No results	No results	Full match	Organic oxygen compounds	Organooxygen compounds	Carbonyl compounds	Alkyl-phenylketones	2.08204	1.058	0.0117875	0.888889	1.26689	up	1.32241e+06	715957	988342	842110	1.14238e+06	2.1567e+06	470877	610087	312675	1.20405e+06	454267	390781
Com_2634_neg	Geniposidic acid	C16 H22 O10	328.116	5.074	373.114	Invalid mass	No results	No match	Lipids and lipid-like molecules	Prenol lipids	Terpene glycosides	Iridoid O-glycosides	1.96544	0.974854	0.011865	1	1.64433	up	1.15794e+07	1.47393e+07	1.25758e+07	1.18408e+07	1.31681e+07	1.27872e+07	6.64153e+06	2.28543e+06	7.86577e+06	7.58205e+06	6.93626e+06	7.70846e+06
Com_20034_neg	Capric acid	C10 H20 O2	172.146	6.529	389.291	No results	No results	Full match	Lipids and lipid-like molecules	Fatty Acyls	Fatty acids and conjugates	Medium-chain fatty acids	2.33493	1.22338	0.012712	0.916667	1.06205	up	764820	911166	616953	1.16915e+06	405207	1.14427e+06	385967	153233	378922	146868	427398	653957
Com_3894_neg	Tricin 4'-O-(beta-guaiacylglyceryl) ether 5-O-hexoside	C33 H36 O16	688.199	5.569	687.192	No results	No results	Full match					4.09566	2.0341	0.0128348	1	1.15137	up	1.40339e+06	2.8476e+06	1.64418e+06	527330	3.55967e+06	636905	415210	497055	397579	411439	454700	416776
Com_5771_pos	Madecassic acid	C30 H48 O6	504.345	7.497	505.353	No results	No results	Full match	Lipids and lipid-like molecules	Prenol lipids	Triterpenoids	Triterpenoids	2.06967	1.0494	0.0129134	0.916667	1.00001	up	6.2704e+06	7.3186e+06	1.03344e+07	5.79956e+06	1.42306e+07	4.41498e+06	4.30945e+06	3.96325e+06	3.69092e+06	6.34427e+06	1.92828e+06	3.13395e+06
Com_11355_neg	Xanthotoxol	C11 H6 O4	202.026	1.3	201.019	No results	No results	Full match	Phenylpropanoids and polyketides	Coumarins and derivatives	Furanocoumarins	8-hydroxypsoralens	2.00588	1.00424	0.0140557	0.916667	1.21865	up	872635	1.11341e+06	1.7683e+06	1.53863e+06	1.543e+06	840571	310260	856443	639959	787520	307666	925163
Com_24148_pos	Diphenylamine	C12 H11 N	169.089	7.555	170.096	Full match	No results	No results	Benzenoids	Benzene and substituted derivatives	Aniline and substituted anilines	Aniline and substituted anilines	5.07316	2.34288	0.0144329	0.833333	1.09328	up	1.41357e+06	1.64986e+06	1.0643e+06	894495	372873	154077	163421	186856	200109	168242	191686	183518
Com_3026_neg	Oleoyl-L-α-lysophosphatidic acid	C21 H41 O7 P	436.259	10.782	435.252	Full match	Full match	No results	Lipids and lipid-like molecules	Glycerophospholipids	Glycerophosphates	1-acylglycerol-3-phosphates	1.92843	0.947424	0.0147646	0.888889	1.11743	up	3.50016e+07	4.43757e+07	3.19625e+07	1.86217e+07	2.96363e+07	1.44775e+07	9.90246e+06	1.30584e+07	1.51717e+07	1.33393e+07	1.74144e+07	2.13819e+07
Com_416_pos	3-Methoxybenzaldehyde	C8 H8 O2	136.052	6.327	137.06	Full match	No results	Full match	Benzenoids	Benzene and substituted derivatives	Benzoyl derivatives	Benzoyl derivatives	1.95057	0.963893	0.0151135	0.944444	1.08621	up	5.80257e+07	6.07495e+07	2.06174e+07	4.49161e+07	2.69809e+07	3.62631e+07	1.58461e+07	1.81795e+07	3.50861e+07	1.82556e+07	1.99676e+07	1.95784e+07
Com_14845_pos	Isomucronulatol	C17 H18 O5	302.115	6.032	285.112	No results	No results	Full match	Phenylpropanoids and polyketides	Isoflavonoids	O-methylated isoflavonoids	4'-O-methylated isoflavonoids	2.33992	1.22646	0.0151315	0.944444	1.12251	up	1.44307e+06	2.9029e+06	1.01156e+06	2.00563e+06	2.66772e+06	1.82673e+06	424255	264372	1.01831e+06	975607	1.41795e+06	967031
Com_17987_neg	1-(4-fluorophenyl)-2-(4-methoxyphenyl)-4-(2-naphthyl)butane-1,4-dione	C27 H21 F O3	412.141	6.934	411.134	Invalid mass	No results	No results					1.87955	0.910385	0.0155947	0.888889	1.29665	up	1.60737e+06	1.32872e+06	1.81764e+06	1.97295e+06	1.32361e+06	657500	987518	450341	752874	1.15383e+06	588066	700295
Com_5763_pos	N-Acetylornithine	C7 H14 N2 O3	174.101	1.426	175.108	No results	No results	Full match	Organic acids and derivatives	Carboxylic acids and derivatives	Amino acids, peptides, and analogues	N-acyl-alpha amino acids	3.28314	1.71508	0.015641	0.888889	1.22328	up	7.69483e+06	9.51385e+06	8.48312e+06	8.33385e+06	4.76397e+06	1.26238e+06	1.28822e+06	3.17571e+06	1.69766e+06	3.78064e+06	1.01803e+06	1.23903e+06
Com_9070_pos	H-Gly-Pro-OH	C7 H12 N2 O3	172.085	5.119	383.132	No results	No results	Full match	Organic acids and derivatives	Carboxylic acids and derivatives	Amino acids, peptides, and analogues	Dipeptides	2.9852	1.57783	0.0159202	0.861111	1.02938	up	3.1731e+06	541752	1.73429e+06	1.67234e+06	1.28555e+06	599909	285860	476010	279509	551163	745050	679603
Com_4253_pos	Arachidonic acid	C20 H32 O2	304.24	8.594	305.247	Full match	No results	Full match	Lipids and lipid-like molecules	Fatty Acyls	Fatty acids and conjugates	Long-chain fatty acids	1.90679	0.931148	0.0160959	0.861111	1.04296	up	1.69416e+07	2.10884e+07	1.19634e+07	1.48774e+07	1.40572e+07	6.1994e+06	5.58436e+06	7.17325e+06	8.20879e+06	8.34088e+06	8.83785e+06	6.49918e+06
Com_6998_pos	Kavain	C14 H14 O3	230.095	5.644	231.102	No results	No results	Full match	Phenylpropanoids and polyketides	Kavalactones	Not available	Kavalactones	2.31082	1.20841	0.0168141	1	1.33982	up	1.07754e+07	1.11719e+07	1.02931e+07	9.89572e+06	1.10959e+07	8.86046e+06	4.12573e+06	4.49033e+06	7.3811e+06	1.02067e+06	5.3234e+06	4.52907e+06
Com_15673_pos	Lithocholic acid	C24 H40 O3	358.287	9.699	359.294	Invalid mass	No results	No results	Lipids and lipid-like molecules	Steroids and steroid derivatives	Bile acids, alcohols and derivatives	Monohydroxy bile acids, alcohols and derivatives	1.99906	0.999319	0.0175698	0.888889	1.00099	up	1.45931e+06	1.34607e+06	930189	1.56943e+06	1.24297e+06	476512	416882	818062	308954	699172	549605	721224
Com_6639_pos	alpha-Asarone	C12 H16 O3	208.11	6.094	209.117	No results	No results	Full match	Benzenoids	Phenol ethers	Anisoles	Anisoles	2.6213	1.39028	0.0176118	0.861111	1.24613	up	2.13752e+06	2.18966e+06	1.78593e+06	3.88748e+06	2.15867e+06	2.17129e+06	743333	234956	269597	3.21795e+06	771858	229277
Com_16223_pos	Shikonin	C16 H16 O5	288.099	5.634	306.134	No results	No results	Full match	Benzenoids	Naphthalenes	Naphthoquinones	Naphthoquinones	1.65658	0.728206	0.0178604	0.916667	1.07936	up	1.30008e+06	1.34946e+06	969448	1.3763e+06	2.2649e+06	1.97659e+06	812085	608522	1.264e+06	1.0748e+06	1.16075e+06	655660
Com_697_neg	Tricin 5-O-hexoside	C23 H24 O12	492.127	5.736	491.119	No results	No results	Full match					2.94462	1.55808	0.0182695	0.861111	1.11695	up	6.51885e+06	6.14347e+06	3.53258e+06	5.85739e+06	1.45072e+07	2.14838e+06	1.31229e+06	6.5912e+06	1.42477e+06	1.48675e+06	491322	1.83896e+06
Com_8091_neg	Tricin 5-O-hexoside derivative	C24 H22 O14	534.103	5.903	533.096	No results	No results	Full match					4.25429	2.08892	0.0183838	0.888889	1.27855	up	2.42939e+06	2.34845e+06	1.78607e+06	5.63033e+06	3.26457e+06	369630	429085	750746	943614	872415	363842	360878
Com_799_pos	Yamogenin	C27 H42 O3	414.313	7.544	415.321	No results	No results	Full match	Lipids and lipid-like molecules	Prenol lipids	Triterpenoids	Triterpenoids	11.7807	3.55836	0.018455	0.833333	1.02705	up	4.89898e+06	4.90673e+06	1.00909e+06	1.01138e+06	598041	150352	159470	182338	195271	164174	187052	179081
Com_2250_pos	DL-Lysine	C6 H14 N2 O2	146.106	1.201	147.113	Full match	No results	Full match	Organic acids and derivatives	Carboxylic acids and derivatives	Amino acids, peptides, and analogues	Alpha amino acids	1.70126	0.7666	0.0193122	0.888889	1.14249	up	2.01975e+07	1.91077e+07	1.58342e+07	2.64149e+07	1.56807e+07	8.94034e+06	8.77964e+06	9.83291e+06	1.13496e+07	8.66263e+06	9.40683e+06	1.43783e+07
Com_6457_pos	Celestolide	C17 H24 O	244.183	7.347	245.19	Full match	No results	No results					3.9542	1.98339	0.0202335	0.888889	1.36025	up	2.02513e+07	3.77103e+07	6.90257e+06	1.09665e+07	1.22961e+07	3.66664e+06	3.61322e+06	3.87893e+06	4.21594e+06	4.01046e+06	3.59574e+06	3.89986e+06
Com_9559_neg	PG O-16:4_18:2	C40 H69 O9 P	724.476	9.29	723.468	No results	Invalid mass	No results					2.28208	1.19035	0.0203624	0.916667	1.03554	up	3.48723e+06	5.00362e+06	5.91518e+06	4.13859e+06	7.36351e+06	3.13162e+06	632557	3.44523e+06	924285	3.58952e+06	1.37718e+06	2.75633e+06
Com_3270_neg	Oroxin B	C27 H30 O15	594.157	5.277	593.15	No results	No results	Full match	Phenylpropanoids and polyketides	Flavonoids	Flavonoid glycosides	Flavonoid-7-O-glycosides	3.58746	1.84296	0.020427	0.944444	1.01051	up	1.35054e+06	1.51298e+06	521881	3.44296e+06	1.07412e+06	386757	307207	606541	317258	363916	343409	372283
Com_6033_neg	11-Dehydro thromboxane B2	C20 H32 O6	736.439	7.488	735.432	Invalid mass	No results	No results	Lipids and lipid-like molecules	Fatty Acyls	Eicosanoids	Thromboxanes	2.59891	1.37791	0.0211209	0.944444	1.23858	up	3.0204e+06	1.53969e+06	1.80032e+06	3.6651e+06	6.35831e+06	1.24279e+06	998205	1.22355e+06	973259	1.17612e+06	830523	1.58065e+06
Com_6583_pos	Hesperetin	C16 H14 O6	302.079	5.547	303.086	No results	No results	Full match	Phenylpropanoids and polyketides	Flavonoids	O-methylated flavonoids	4'-O-methylated flavonoids	2.27059	1.18307	0.0233747	1	1.47809	up	1.0128e+07	7.13536e+06	5.18503e+06	5.80207e+06	8.63598e+06	5.77227e+06	970694	5.11624e+06	4.88292e+06	3.57209e+06	3.28648e+06	959050
Com_4108_neg	Linarin	C28 H32 O14	592.177	5.558	591.169	No results	No results	Full match	Phenylpropanoids and polyketides	Flavonoids	Flavonoid glycosides	Flavonoid-7-O-glycosides	3.55566	1.83012	0.0236967	0.972222	1.02963	up	1.7589e+06	4.81101e+06	1.37253e+06	1.24164e+06	533247	721155	470135	562806	450172	465864	514849	471908
Com_6120_pos	Cyasterone	C29 H44 O8	520.301	7.075	521.308	No results	No results	Full match	Lipids and lipid-like molecules	Prenol lipids	Triterpenoids	Triterpenoids	2.1742	1.12048	0.0244486	0.888889	1.14914	up	3.04987e+06	2.09733e+06	2.13048e+06	4.33361e+06	8.14763e+06	2.60503e+06	1.54842e+06	2.03173e+06	1.0051e+06	3.24682e+06	1.30413e+06	1.14988e+06
Com_14573_pos	AMK	C14 H28 N4 O4 S	330.177	4.683	331.184	Invalid mass	No results	No results					3.89939	1.96325	0.0262243	1	1.10819	up	251217	182865	209258	289040	1.17305e+06	1.08169e+06	142464	133372	168464	124581	134463	113994
Com_13622_neg	LPS 18:1	C24 H46 N O9 P	523.291	9.62	522.284	No results	Full match	No results	Lipids and lipid-like molecules	Glycerophospholipids	Glycerophosphoserines	Phosphatidylserines	1.66781	0.737951	0.0265551	0.833333	1.28509	up	2.13552e+06	2.58326e+06	2.25564e+06	1.18868e+06	2.34586e+06	1.09708e+06	989442	1.0439e+06	1.33317e+06	1.30736e+06	1.29072e+06	994278
Com_2565_pos	Schisantherin E	C30 H34 O9	538.219	5.835	539.226	No results	No results	Full match	Phenylpropanoids and polyketides	Tannins	Hydrolyzable tannins	Hydrolyzable tannins	2.57609	1.36518	0.028002	0.916667	1.12489	up	1.92699e+07	1.88826e+07	3.91733e+07	6.76202e+07	2.18064e+07	8.14944e+07	1.74943e+07	1.21649e+07	1.65143e+07	8.82839e+06	2.45187e+07	1.6845e+07
Com_2175_pos	Timosaponin A1	C33 H54 O8	578.38	9.62	579.386	No results	No results	Full match	Lipids and lipid-like molecules	Steroids and steroid derivatives	Steroidal glycosides	Steroidal saponins	1.88178	0.912101	0.0280104	0.861111	1.10478	up	2.68376e+06	1.72821e+06	1.69377e+06	3.06094e+06	2.38199e+06	912772	758926	1.71443e+06	562445	1.27283e+06	1.00055e+06	1.31297e+06
Com_4138_pos	6-Paradol	C17 H26 O3	278.188	7.132	279.195	No results	No results	Full match	Benzenoids	Phenols	Methoxyphenols	Paradols	1.70501	0.769778	0.0307122	0.888889	1.06655	up	8.38455e+06	1.3484e+07	5.65275e+06	8.11396e+06	8.37456e+06	4.22737e+06	5.23312e+06	5.47217e+06	4.75797e+06	4.8475e+06	3.99515e+06	3.98557e+06
Com_504_pos	Indole-3-acrylic acid	C11 H9 N O2	187.064	5.529	188.071	Full match	No results	Full match	Organoheterocyclic compounds	Indoles and derivatives	Indoles	Indoles	1.79047	0.840337	0.0312384	0.805556	1.44047	up	9.65137e+07	1.10244e+08	1.17984e+08	1.33781e+08	1.2378e+08	1.65599e+08	3.53718e+07	1.11868e+08	1.39741e+08	5.68862e+07	3.83316e+07	3.55145e+07
Com_4011_neg	Sattabacin	C13 H18 O2	206.131	6.436	205.123	No results	No results	Full match	Benzenoids	Benzene and substituted derivatives	Not available	Benzene and substituted derivatives	2.42026	1.27516	0.0315183	0.833333	1.02199	up	4.12861e+06	966591	2.35301e+06	1.74673e+06	5.20258e+06	4.09659e+06	1.16254e+06	1.3629e+06	1.05151e+06	1.99569e+06	1.17589e+06	892836
Com_11321_neg	Oleuropein	C25 H32 O13	540.185	5.823	539.178	No results	No results	Full match	Lipids and lipid-like molecules	Prenol lipids	Terpene glycosides	Terpene glycosides	2.79903	1.48493	0.0327791	0.833333	1.1612	up	429998	1.79191e+06	378361	1.73925e+06	861787	1.93011e+06	289151	680039	299851	569156	277938	431682
Com_15359_neg	LPI 17:0	C26 H51 O12 P	586.311	11.596	585.304	No results	Full match	No results	Lipids and lipid-like molecules	Glycerophospholipids	Glycerophosphoinositols	Phosphatidylinositols	4.74426	2.24618	0.0338285	0.833333	1.01807	up	4.03138e+06	5.08847e+06	1.49867e+06	715401	1.52215e+06	365118	498277	467473	462173	449843	464544	444466
Com_1778_neg	Quercetin 3-O-sophoroside	C27 H30 O17	626.148	5.148	625.141	No results	No results	Full match	Phenylpropanoids and polyketides	Flavonoids	Flavonoid glycosides	Flavonoid-7-O-glycosides	2.82865	1.50011	0.0340396	0.861111	1.07196	up	1.37067e+07	6.46509e+06	3.23065e+06	2.5179e+06	5.65233e+06	1.89079e+06	1.27871e+06	3.03476e+06	2.05627e+06	1.99457e+06	1.48353e+06	1.98235e+06
Com_7300_neg	N-(1-adamantyl)-N'-(2,2-diethoxyethyl)thiourea	C17 H30 N2 O2 S	326.209	8.339	307.191	Invalid mass	No results	No results					4.8851	2.28839	0.0368063	0.833333	1.11133	up	1.08697e+07	4.08577e+07	8.41063e+06	1.86469e+06	7.51757e+06	4.78984e+06	3.77252e+06	2.61812e+06	2.20651e+06	2.25763e+06	2.05917e+06	2.29763e+06
Com_2512_pos	4-morpholinobenzoic acid	C11 H13 N O3	207.09	5.208	208.097	Full match	No results	Full match					2.37901	1.25036	0.0369911	0.861111	1.12732	up	4.34225e+07	3.46481e+07	2.68623e+07	7.52789e+06	2.99266e+07	3.19943e+07	3.1526e+06	1.75374e+07	1.29468e+07	1.27096e+07	1.42677e+07	1.2686e+07
Com_2138_pos	Prostaglandin E1	C20 H34 O5	336.228	7.697	337.235	Invalid mass	No results	No results	Lipids and lipid-like molecules	Fatty Acyls	Eicosanoids	Prostaglandins and related compounds	2.38063	1.25134	0.0377282	0.944444	1.21585	up	1.96023e+07	3.9355e+07	7.69879e+06	1.13829e+07	1.02165e+07	8.63204e+06	8.68145e+06	6.81425e+06	7.21481e+06	4.71648e+06	7.19224e+06	6.07907e+06
Com_20729_neg	Lactobionic acid	C12 H22 O12	358.111	1.6	357.104	No results	No results	Full match	Lipids and lipid-like molecules	Fatty Acyls	Fatty acyl glycosides	Fatty acyl glycosides of mono- and disaccharides	1.61988	0.695884	0.038313	0.833333	1.35791	up	328613	163372	191125	174205	100250	178465	104019	103083	113486	104251	143600	132868
Com_6522_neg	Palmaturbine	C20 H20 N O4	338.138	6.056	675.267	No results	No results	Full match	Alkaloids and derivatives	Protoberberine alkaloids and derivatives	Not available	Protoberberine alkaloids and derivatives	4.72731	2.24102	0.0398635	0.833333	1.32556	up	6.35228e+06	5.09701e+06	599351	7.18896e+06	4.65279e+06	1.75546e+07	670517	1.4086e+06	1.8835e+06	953438	2.33925e+06	1.51185e+06
Com_18086_pos	Milbemectin A4	C32 H46 O7	542.323	8.364	543.331	Full match	No results	No results	Phenylpropanoids and polyketides	Macrolides and analogues	Milbemycins	Milbemycins	2.18968	1.13072	0.0403155	0.777778	1.08541	up	2.02207e+06	748835	935050	768670	860199	300997	346287	312068	357875	905311	363347	288921
Com_10116_neg	Prostaglandin K1	C20 H32 O5	334.212	9.621	333.205	Invalid mass	No results	No results	Lipids and lipid-like molecules	Fatty Acyls	Eicosanoids	Prostaglandins and related compounds	2.4735	1.30656	0.0406163	0.833333	1.02047	up	1.24607e+06	1.3243e+06	409047	499149	940109	250945	257107	278028	368825	356424	372004	255466
Com_3041_pos	Alanyltyrosine	C12 H16 N2 O4	115.064	5.107	116.071	Invalid mass	No results	No match	Organic acids and derivatives	Carboxylic acids and derivatives	Amino acids, peptides, and analogues	Peptides	1.50908	0.593668	0.0424711	0.861111	1.04063	up	6.34475e+07	9.28149e+07	1.03798e+08	1.20911e+08	1.23689e+08	1.42968e+08	1.06223e+08	8.99807e+07	5.94725e+07	4.29393e+07	7.86439e+07	5.18957e+07
Com_16118_pos	Ginsenoside F1	C36 H62 O9	638.438	10.505	639.445	No results	No results	Full match	Lipids and lipid-like molecules	Prenol lipids	Terpene glycosides	Triterpene saponins	5.27649	2.39958	0.0431433	0.833333	1.1433	up	1.40557e+06	2.0301e+06	975327	401795	754646	64822.3	222108	257619	80942.9	133545	85893.7	287317
Com_917_pos	5,7-dihydroxy-3-(4-hydroxyphenyl)-4H-chromen-4-one	C15 H10 O5	270.053	5.305	271.06	Full match	Full match	Full match					1.88906	0.91767	0.0450216	0.888889	1.18789	up	7.11156e+07	4.21633e+07	2.50403e+07	2.76738e+07	2.70892e+07	1.67614e+07	2.04903e+07	2.19047e+07	1.99028e+07	1.99488e+07	1.43051e+07	1.45317e+07
Com_3768_neg	Eriodictyol O-malonylhexoside	C24 H24 O14	536.116	5.315	1071.22	No results	No results	Full match	Phenylpropanoids and polyketides	Flavonoids	Flavans	Flavanones	6.05161	2.59732	0.0454049	0.944444	1.1246	up	272607	5.26008e+06	518752	1.50098e+06	1.51403e+06	297049	237264	280150	229772	275693	265224	259172
Com_1056_neg	Ala-Leu	C9 H18 N2 O3	202.132	5.155	201.124	No results	Full match	Full match	Organic acids and derivatives	Carboxylic acids and derivatives	Amino acids, peptides, and analogues	Dipeptides	0.466649	-1.09959	1.30665e-08	1	1.56225	down	1.25405e+07	1.35024e+07	1.50512e+07	1.56471e+07	1.3424e+07	1.44683e+07	2.71362e+07	3.35634e+07	3.15879e+07	2.93665e+07	3.09076e+07	2.88027e+07
Com_53_pos	Gingerglycolipid B	C33 H58 O14	678.382	8.562	701.372	No results	No results	Full match	Lipids and lipid-like molecules	Glycerolipids	Glycosylglycerols	1-acyl-3-O-beta-D-digalactosyl-sn-glycerols	0.342562	-1.54556	7.78953e-08	1	1.54596	down	4.68993e+08	4.11597e+08	4.33e+08	4.4192e+08	4.37205e+08	5.83895e+08	1.33995e+09	1.29553e+09	1.56462e+09	1.5253e+09	1.32145e+09	1.05856e+09
Com_2287_neg	Tyrosylalanine	C12 H16 N2 O4	252.111	5.209	251.104	Full match	No results	No results	Organic acids and derivatives	Carboxylic acids and derivatives	Amino acids, peptides, and analogues	Dipeptides	0.483886	-1.04726	1.56899e-07	1	1.55152	down	5.36083e+06	5.98246e+06	6.02449e+06	6.7353e+06	4.99835e+06	5.85508e+06	1.11386e+07	1.23706e+07	1.29896e+07	1.05866e+07	1.23099e+07	1.28459e+07
Com_15527_pos	Gly-Tyr	C11 H14 N2 O4	238.095	4.673	239.103	No results	No results	Full match	Organic acids and derivatives	Carboxylic acids and derivatives	Amino acids, peptides, and analogues	Peptides	0.539619	-0.889987	2.6473e-07	1	1.92619	down	3.49635e+06	3.44967e+06	3.55827e+06	3.88323e+06	4.05587e+06	3.88137e+06	7.20156e+06	6.40844e+06	7.79104e+06	6.12646e+06	6.55231e+06	7.29152e+06
Com_8857_neg	Skimmin	C15 H16 O8	324.086	5.183	359.055	No results	No results	Full match	Phenylpropanoids and polyketides	Coumarins and derivatives	Coumarin glycosides	Coumarin glycosides	0.414344	-1.2711	2.99021e-07	1	1.39144	down	1.35672e+06	1.85155e+06	1.64745e+06	1.44977e+06	1.46448e+06	1.80666e+06	3.56221e+06	4.19931e+06	4.29364e+06	3.07222e+06	3.8463e+06	4.13909e+06
Com_2398_neg	L(-)-Malic acid	C4 H6 O5	134.021	9.528	133.014	No results	No results	Full match	Organic acids and derivatives	Hydroxy acids and derivatives	Beta hydroxy acids and derivatives	Beta hydroxy acids and derivatives	0.507298	-0.979095	7.29895e-07	1	1.21545	down	6.15002e+06	6.90392e+06	6.11981e+06	4.92665e+06	5.7862e+06	5.60324e+06	1.13393e+07	1.21865e+07	1.07653e+07	1.38014e+07	1.03628e+07	1.15033e+07
Com_4041_pos	Coumarin 6	C20 H18 N2 O2 S	350.107	1.374	351.115	No results	No results	Full match	Phenylpropanoids and polyketides	Coumarins and derivatives	Not available	Coumarins and derivatives	0.0737648	-3.76092	7.72127e-07	1	1.88598	down	1.30307e+06	1.27741e+06	1.80153e+06	1.39744e+06	1.42895e+06	1.42124e+06	1.16059e+07	1.59083e+07	1.8155e+07	2.29863e+07	2.94789e+07	1.88541e+07
Com_3855_neg	N-Caffeoyl putrescine	C13 H18 N2 O3	250.132	5.382	249.124	No results	No results	Full match					0.0855568	-3.54697	8.79882e-07	1	1.81677	down	364563	347847	385164	426909	783916	657462	8.2993e+06	4.05985e+06	3.76505e+06	3.84242e+06	4.93027e+06	9.76851e+06
Com_10135_pos	Gly-Tyr-Ala	C14 H19 N3 O5	309.132	4.726	310.14	No results	No results	Full match	Organic acids and derivatives	Carboxylic acids and derivatives	Amino acids, peptides, and analogues	Oligopeptides	0.485614	-1.04212	9.22955e-07	1	1.75639	down	3.84766e+06	4.39309e+06	3.8829e+06	4.24328e+06	4.57452e+06	4.18662e+06	9.62176e+06	8.16468e+06	9.42223e+06	7.87851e+06	7.28518e+06	9.37254e+06
Com_3613_neg	N-Feruloyl putrescine	C14 H20 N2 O3	264.147	5.368	263.14	No results	No results	Full match	Phenylpropanoids and polyketides	Cinnamic acids and derivatives	Hydroxycinnamic acids and derivatives	Hydroxycinnamic acids and derivatives	0.370216	-1.43356	1.19461e-06	1	1.47198	down	2.58052e+06	3.28277e+06	3.64619e+06	3.69307e+06	2.87335e+06	3.2494e+06	9.00835e+06	8.86174e+06	8.42086e+06	8.20051e+06	8.21045e+06	9.4981e+06
Com_487_pos	Agmatine	C5 H14 N4	113.095	1.294	131.129	Invalid mass	Invalid mass	No results	Organic nitrogen compounds	Organonitrogen compounds	Guanidines	Guanidines	0.0348824	-4.84136	2.24541e-06	1	1.39452	down	1.53121e+06	1.78962e+06	3.45018e+06	2.50168e+06	1.58903e+06	8.67771e+06	4.5796e+07	1.41093e+08	1.06406e+08	4.61561e+07	1.02457e+08	1.18244e+08
Com_1517_neg	Uridine	C9 H12 N2 O6	244.069	2.385	243.062	Full match	Full match	Full match	Nucleosides, nucleotides, and analogues	Pyrimidine nucleosides	Not available	Pyrimidine nucleosides	0.627521	-0.672264	2.65943e-06	1	1.31949	down	6.30059e+07	8.12901e+07	6.98385e+07	7.74932e+07	6.90742e+07	7.40002e+07	1.09829e+08	1.18978e+08	1.19959e+08	1.11988e+08	1.05122e+08	1.26853e+08
Com_258_pos	octadec-9-ynoic acid	C18 H32 O2	262.23	8.564	263.237	Invalid mass	No results	No results					0.412809	-1.27645	5.61289e-06	1	1.61852	down	9.06256e+07	7.97041e+07	8.56147e+07	8.65798e+07	1.03737e+08	1.05136e+08	2.13547e+08	2.26476e+08	2.48046e+08	2.77913e+08	2.05815e+08	1.63922e+08
Com_4053_pos	4-(3-nitro-2-pyridyl)thiomorpholine	C9 H11 N3 O2 S	247.039	1.472	248.046	Invalid mass	No results	No results					0.319895	-1.64433	6.68886e-06	1	1.66789	down	5.79167e+06	3.37009e+06	4.2306e+06	5.33804e+06	5.91151e+06	3.86947e+06	1.05971e+07	2.08985e+07	1.5165e+07	1.58322e+07	1.25098e+07	1.41247e+07
Com_1528_neg	p-Coumaric Acid	C9 H8 O3	164.047	5.563	163.04	No results	No results	Full match	Phenylpropanoids and polyketides	Cinnamic acids and derivatives	Hydroxycinnamic acids and derivatives	Hydroxycinnamic acids	0.479186	-1.06134	6.7562e-06	1	1.82308	down	1.05786e+07	9.44646e+06	6.83753e+06	9.30841e+06	8.2175e+06	7.58204e+06	1.87385e+07	2.09509e+07	1.78676e+07	1.94548e+07	1.44902e+07	1.69541e+07
Com_1114_pos	FQH	C20 H26 N6 O5	860.402	7.936	861.409	Invalid mass	No results	No results					0.229865	-2.12114	7.78133e-06	1	1.52714	down	1.13629e+07	1.6483e+07	7.16452e+06	1.61432e+07	9.09459e+06	1.21439e+07	4.61274e+07	7.75115e+07	6.28991e+07	4.08474e+07	4.9557e+07	3.79906e+07
Com_5057_neg	Linoleic acid	C18 H32 O2	280.24	8.522	279.233	No results	No results	Full match	Lipids and lipid-like molecules	Fatty Acyls	Lineolic acids and derivatives	Lineolic acids and derivatives	0.437067	-1.19407	9.39114e-06	1	1.53849	down	2.37711e+06	2.5312e+06	2.66526e+06	2.45969e+06	2.60984e+06	3.34149e+06	4.88805e+06	6.23383e+06	6.94452e+06	7.79675e+06	5.04317e+06	5.66605e+06
Com_18_pos	MAG (18:3)	C21 H36 O4	352.261	8.095	353.268	No results	No results	Full match	Lipids and lipid-like molecules	Glycerolipids	Monoradylglycerols	Monoacylglycerols	0.507372	-0.978885	9.8268e-06	1	1.73513	down	8.76121e+08	7.91172e+08	8.87663e+08	1.07102e+09	1.1393e+09	1.13034e+09	1.78251e+09	2.1672e+09	2.20868e+09	1.94739e+09	1.7975e+09	1.71665e+09
Com_16195_pos	3-hydroxy-2-octylpentanedioic acid	C13 H24 O5	242.152	8.559	507.292	Invalid mass	No results	No results					0.453208	-1.14176	9.88903e-06	1	1.55213	down	1.13441e+06	890398	1.04489e+06	1.38134e+06	1.02927e+06	1.35665e+06	2.3689e+06	2.8472e+06	2.75667e+06	2.52227e+06	2.30587e+06	2.2848e+06
Com_9955_pos	2-(14,15-Epoxyeicosatrienoyl) glycerol	C23 H38 O5	376.261	8.096	377.268	Invalid mass	No results	No results	Lipids and lipid-like molecules	Glycerolipids	Monoradylglycerols	2-monoacylglycerols	0.510075	-0.971219	1.00808e-05	1	1.74967	down	1.89039e+06	1.89328e+06	1.9336e+06	2.09993e+06	2.44123e+06	2.07071e+06	3.78856e+06	3.90925e+06	4.08367e+06	3.99728e+06	3.24219e+06	5.15027e+06
Com_14869_pos	2-[(butylamino)(imino)methyl]-1-oxohydrazinium-1-olate	C5 H12 N4 O2	182.077	5.646	387.144	Invalid mass	No results	No results					0.161893	-2.62689	1.01995e-05	1	1.37324	down	376295	389545	434073	671487	420855	445785	2.67344e+06	4.06943e+06	3.53929e+06	3.20915e+06	1.91041e+06	1.51092e+06
Com_3851_pos	2,4-dimethyl-2,3-dihydrochromeno[4,3-c]pyrazol-3-one	C12 H10 N2 O2	214.075	5.377	215.082	Full match	No results	No results					0.100129	-3.32006	1.08987e-05	1	1.6678	down	1.31341e+06	3.31259e+06	1.51112e+06	2.3777e+06	2.42654e+06	1.28096e+06	2.30671e+07	1.06954e+07	2.58517e+07	8.52334e+06	2.93808e+07	2.4547e+07
Com_14753_pos	MJN110	C22 H21 Cl2 N3 O4	461.095	4.681	462.102	Invalid mass	No results	No results	Benzenoids	Benzene and substituted derivatives	Diphenylmethanes	Diphenylmethanes	0.362154	-1.46533	1.3448e-05	1	2.01116	down	708863	1.11716e+06	976538	660083	1.12525e+06	788355	2.70137e+06	2.32843e+06	2.98676e+06	2.21039e+06	2.53311e+06	2.08514e+06
Com_2137_pos	L-Leucyl-L-alanine Hydrate	C9 H18 N2 O3	202.132	4.72	203.139	No results	No results	Full match	Organic acids and derivatives	Carboxylic acids and derivatives	Amino acids, peptides, and analogues	Peptides	0.565568	-0.822227	1.42151e-05	1	1.4271	down	1.76956e+07	2.13377e+07	2.09484e+07	2.52631e+07	2.23691e+07	2.55103e+07	4.0361e+07	3.57137e+07	4.42784e+07	3.35693e+07	3.87123e+07	4.27468e+07
Com_16396_neg	Estrone	C18 H22 O2	316.165	7.853	315.157	Invalid mass	No results	No results	Lipids and lipid-like molecules	Steroids and steroid derivatives	Estrane steroids	Estrogens and derivatives	0.30765	-1.70064	1.48885e-05	1	1.51291	down	230224	321607	359609	471721	239094	389752	1.41205e+06	1.29298e+06	1.15468e+06	750352	910039	1.01982e+06
Com_31655_pos	3alpha-Dihydrocadambine	C27 H34 N2 O10	546.219	3.507	274.117	No results	No results	Full match	Organoheterocyclic compounds	Indoles and derivatives	Pyridoindoles	Beta carbolines	0.113924	-3.13385	1.5152e-05	1	1.87786	down	440454	486295	482029	447299	553081	638578	8.62815e+06	3.56781e+06	2.59698e+06	4.41373e+06	3.49115e+06	4.05445e+06
Com_306_neg	Bornyl acetate	C12 H20 O2	196.146	6.439	195.139	No results	No results	Full match	Lipids and lipid-like molecules	Prenol lipids	Monoterpenoids	Bicyclic monoterpenoids	0.322786	-1.63135	1.52879e-05	1	1.48547	down	1.11259e+07	1.03282e+07	1.63302e+07	1.92115e+07	1.48099e+07	1.02845e+07	3.78345e+07	3.91822e+07	4.88615e+07	6.12874e+07	3.32373e+07	3.39149e+07
Com_5006_pos	(R)-Prunasin	C14 H17 N O6	295.106	5.058	296.113	Full match	No results	No results	Organic oxygen compounds	Organooxygen compounds	Carbohydrates and carbohydrate conjugates	Cyanogenic glycosides	0.405343	-1.30278	1.61208e-05	1	1.62748	down	5.71774e+06	5.96576e+06	6.66372e+06	6.73473e+06	6.82689e+06	6.74652e+06	1.57804e+07	1.15801e+07	1.66342e+07	1.47665e+07	2.03326e+07	1.62707e+07
Com_6077_pos	beta-Alanine methyl ester hydrochloride	C4 H10 Cl N O2	139.04	5.048	296.113	No results	No results	Full match					0.405343	-1.30278	1.61208e-05	1	1.89445	down	5.71774e+06	5.96576e+06	6.66372e+06	6.73473e+06	6.82689e+06	6.74652e+06	1.57804e+07	1.15801e+07	1.66342e+07	1.47665e+07	2.03326e+07	1.62707e+07
Com_1332_pos	IBA	C12 H13 N O2	203.095	5.378	186.092	No results	No results	Full match	Organoheterocyclic compounds	Indoles and derivatives	Indoles	3-alkylindoles	0.155481	-2.68519	1.91035e-05	1	1.72609	down	4.56815e+06	5.23118e+06	4.9974e+06	2.08767e+06	8.74688e+06	5.26183e+06	4.63765e+07	2.52795e+07	2.74901e+07	2.09663e+07	2.71784e+07	5.14024e+07
Com_78_neg	Soyasaponin I	C48 H78 O18	942.518	7.008	941.511	Full match	No results	No results	Lipids and lipid-like molecules	Prenol lipids	Terpene glycosides	Triterpene saponins	0.53716	-0.896577	2.04198e-05	1	1.40393	down	6.18639e+08	7.62291e+08	7.89926e+08	7.36638e+08	5.6353e+08	7.61983e+08	1.2977e+09	1.2671e+09	1.23521e+09	1.29913e+09	1.30918e+09	1.47202e+09
Com_13023_pos	Nortanshinone	C17 H12 O4	280.073	2.197	281.08	No results	No results	Full match	Lipids and lipid-like molecules	Prenol lipids	Diterpenoids	Tanshinones, isotanshinones, and derivatives	0.22247	-2.16832	2.09645e-05	1	1.57262	down	1.43111e+06	911563	1.87368e+06	1.83089e+06	2.26807e+06	1.01224e+06	4.87906e+06	8.8113e+06	7.39848e+06	6.97117e+06	7.56234e+06	6.30483e+06
Com_323_pos	PC O-18:2	C26 H50 N O7 P	519.333	8.941	520.34	No results	Full match	Full match					0.360249	-1.47293	2.3339e-05	1	1.35287	down	8.00279e+07	7.81151e+07	6.46536e+07	7.11588e+07	6.04049e+07	1.17945e+08	2.20143e+08	2.4578e+08	2.34802e+08	2.41046e+08	2.38374e+08	1.30907e+08
Com_2874_pos	5-(benzyloxy)-2-(hydroxymethyl)-1,4-dihydropyridin-4-one	C13 H13 N O3	231.09	5.377	232.097	Full match	No results	No results					0.161353	-2.63171	2.33899e-05	1	1.64339	down	2.27596e+06	2.53922e+06	2.64042e+06	953121	3.84383e+06	2.43924e+06	2.09444e+07	1.24183e+07	1.30187e+07	1.04459e+07	1.31151e+07	2.11115e+07
Com_4526_pos	D-Raffinose	C18 H32 O16	526.151	1.415	527.158	Invalid mass	No results	No results	Organic oxygen compounds	Organooxygen compounds	Carbohydrates and carbohydrate conjugates	Oligosaccharides	0.274962	-1.86269	2.35358e-05	1	1.12138	down	3.03913e+06	1.56997e+06	3.68859e+06	3.86342e+06	2.61817e+06	3.25781e+06	1.016e+07	1.54724e+07	9.36448e+06	1.03659e+07	7.65136e+06	1.25842e+07
Com_610_pos	N6,N6,N6-Trimethyl-L-lysine	C9 H20 N2 O2	188.153	1.306	189.16	Full match	Full match	Full match	Organic acids and derivatives	Carboxylic acids and derivatives	Amino acids, peptides, and analogues	L-alpha-amino acids	0.408349	-1.29213	2.44366e-05	1	1.64152	down	2.27687e+07	3.30107e+07	3.55981e+07	2.94662e+07	2.9123e+07	4.39802e+07	7.13541e+07	7.30938e+07	6.36034e+07	7.61417e+07	7.70291e+07	1.13732e+08
Com_28612_pos	Heptadecanoic Acid	C17 H34 O2	310.25	8.066	293.247	Invalid mass	No results	No results	Lipids and lipid-like molecules	Fatty Acyls	Fatty acids and conjugates	Long-chain fatty acids	0.634446	-0.656431	3.07684e-05	1	1.57777	down	836496	737028	821223	969360	918075	798358	1.09332e+06	1.28759e+06	1.48207e+06	1.45276e+06	1.43483e+06	1.25728e+06
Com_1171_neg	12-Hydroxydodecanoic acid	C12 H24 O3	216.172	6.581	215.165	Full match	No results	No results	Organic acids and derivatives	Hydroxy acids and derivatives	Medium-chain hydroxy acids and derivatives	Medium-chain hydroxy acids and derivatives	0.141036	-2.82587	3.72042e-05	1	1.84819	down	2.17314e+06	1.38921e+06	2.38163e+06	4.31702e+06	1.25424e+06	3.06147e+06	1.54006e+07	7.65055e+06	1.20432e+07	3.43327e+07	1.76835e+07	1.62441e+07
Com_18040_neg	LysoPC 16:2	C24 H46 N O7 P	491.302	8.831	490.294	No results	No results	Full match					0.189959	-2.39624	4.17956e-05	1	1.83001	down	136319	130047	145013	139854	149298	153290	536549	785834	1.2199e+06	512909	638913	800672
Com_2409_pos	2-methyl-2,3,4,5-tetrahydro-1,5-benzoxazepin-4-one	C10 H11 N O2	159.065	5.067	160.072	Invalid mass	No results	No results					0.205913	-2.27989	4.4174e-05	1	1.23946	down	1.63491e+06	1.52294e+06	1.51969e+06	1.82354e+06	1.15024e+06	4.20211e+06	8.59353e+06	6.94692e+06	6.32005e+06	9.1426e+06	1.60498e+07	1.05122e+07
Com_6429_neg	2-[(3S)-1-(Cyclohexylmethyl)-3-pyrrolidinyl]-5-fluoro-1H-benzimidazole	C18 H24 F N3	301.2	5.206	300.193	Invalid mass	No results	No results	Organoheterocyclic compounds	Benzimidazoles	Not available	Benzimidazoles	0.423455	-1.23972	4.42582e-05	1	1.33466	down	1.71966e+06	2.20833e+06	1.87593e+06	2.8061e+06	1.66718e+06	2.69026e+06	4.64142e+06	3.58236e+06	5.74916e+06	4.5395e+06	6.11009e+06	6.00048e+06
Com_817_pos	LPE 18:2	C23 H44 N O7 P	477.286	8.819	478.293	No results	Full match	Full match	Lipids and lipid-like molecules	Glycerophospholipids	Glycerophosphoethanolamines	1-acyl-sn-glycero-3-phosphoethanolamines	0.405356	-1.30274	4.61189e-05	1	1.18882	down	3.66127e+07	3.69153e+07	2.77888e+07	3.45633e+07	2.32422e+07	4.65434e+07	8.39283e+07	9.5877e+07	9.46949e+07	8.25263e+07	8.41501e+07	6.61944e+07
Com_3801_neg	Thymine	C5 H6 N2 O2	126.043	1.394	171.041	No results	No results	Full match	Organoheterocyclic compounds	Diazines	Pyrimidines and pyrimidine derivatives	Hydroxypyrimidines	0.372858	-1.4233	5.23022e-05	1	1.57907	down	2.19436e+06	2.50037e+06	3.3515e+06	1.48185e+06	2.38897e+06	2.70017e+06	5.04968e+06	8.32053e+06	6.82683e+06	4.56078e+06	7.28809e+06	7.1573e+06
Com_31176_pos	PI 34:2	C43 H79 O13 P	856.504	11.029	857.511	No results	Invalid mass	No results	Lipids and lipid-like molecules	Glycerophospholipids	Glycerophosphoinositols	Phosphatidylinositols	0.243698	-2.03683	5.31161e-05	1	1.93612	down	439036	416169	336445	293882	193814	248561	624100	1.16996e+06	1.96276e+06	1.5466e+06	1.22839e+06	1.37923e+06
Com_947_pos	gamma-caprolactone	C6 H10 O2	114.068	6.332	251.125	No results	No results	Full match	Organoheterocyclic compounds	Lactones	Gamma butyrolactones	Gamma butyrolactones	0.31647	-1.65986	5.37618e-05	1	1.79598	down	4.62994e+07	3.27522e+07	4.04298e+07	3.89261e+07	3.40914e+07	3.75238e+07	1.26176e+08	1.4588e+08	1.04806e+08	1.75594e+08	8.74231e+07	8.69605e+07
Com_4589_pos	INK	C16 H31 N5 O5	188.116	4.781	189.124	Invalid mass	No match	No match					0.654691	-0.611115	5.79004e-05	1	1.49239	down	1.49372e+07	1.86959e+07	1.60769e+07	2.06244e+07	1.75853e+07	1.76889e+07	3.00158e+07	2.58968e+07	2.90088e+07	2.20643e+07	2.71299e+07	2.71953e+07
Com_9371_pos	1-morpholino-3-(4-nitrophenoxy)propan-2-ol	C13 H18 N2 O5	299.149	4.756	283.129	Invalid mass	No results	No results					0.537639	-0.895289	5.9782e-05	1	1.5254	down	5.16711e+06	7.35229e+06	4.64137e+06	4.5691e+06	5.59277e+06	5.205e+06	9.63652e+06	9.44724e+06	1.21523e+07	8.52253e+06	8.89986e+06	1.18424e+07
Com_15126_neg	FAHFA 2:0/18:0	C20 H38 O4	342.277	8.754	341.269	No results	Full match	No results					0.220361	-2.18206	6.01048e-05	1	1.28067	down	152539	107214	112452	212084	115071	214755	380395	1.01216e+06	582975	897569	862519	412635
Com_9669_pos	NNH	C14 H21 N7 O6	766.302	4.963	384.158	Invalid mass	No results	No results					0.190084	-2.39529	6.16668e-05	1	1.33739	down	336209	404389	392115	450657	377881	930639	4.31667e+06	1.41286e+06	3.01362e+06	2.70014e+06	2.48478e+06	1.28566e+06
Com_13819_pos	VMH	C16 H27 N5 O4 S	385.174	5.11	386.181	Invalid mass	No results	No results					0.229404	-2.12404	6.49685e-05	1	1.63279	down	432538	268528	514460	698712	608262	947968	3.17605e+06	1.53642e+06	2.39736e+06	1.9913e+06	3.2724e+06	2.75466e+06
Com_493_neg	Dodecanedioic acid	C12 H22 O4	230.152	6.079	229.144	Full match	No results	Full match	Lipids and lipid-like molecules	Fatty Acyls	Fatty acids and conjugates	Medium-chain fatty acids	0.20473	-2.2882	6.76344e-05	1	1.7028	down	1.55624e+07	1.16926e+07	1.71397e+07	1.818e+07	1.31551e+07	1.2414e+07	1.02039e+08	6.61428e+07	6.34371e+07	1.11206e+08	3.99069e+07	4.78046e+07
Com_3452_pos	2-Oxindole	C8 H7 N O	133.053	4.783	134.06	Full match	Full match	No results	Organoheterocyclic compounds	Indoles and derivatives	Indolines	Indolines	0.32548	-1.61936	7.41859e-05	1	1.5387	down	1.01308e+07	1.42268e+07	9.56018e+06	9.0235e+06	1.03437e+07	2.17335e+07	4.68931e+07	2.48131e+07	4.05444e+07	3.38942e+07	3.75229e+07	4.68182e+07
Com_15262_pos	FNK	C19 H29 N5 O5	407.217	4.796	408.225	Full match	No results	No results					0.253978	-1.97723	7.88674e-05	1	1.29911	down	635467	968106	871462	1.35128e+06	1.2807e+06	2.06512e+06	5.55593e+06	3.07748e+06	5.20754e+06	3.92451e+06	5.14993e+06	5.32385e+06
Com_11366_pos	Sphingosine (d18:1)	C18 H37 N O2	321.264	7.937	322.272	Invalid mass	No results	No results					0.445204	-1.16746	8.29772e-05	1	1.60824	down	3.50529e+06	2.66613e+06	2.74486e+06	2.34168e+06	1.96729e+06	3.71689e+06	6.85231e+06	5.48393e+06	7.40701e+06	5.38992e+06	5.76777e+06	7.15384e+06
Com_3310_neg	Calceolarioside B	C23 H26 O11	478.146	5.163	523.144	No results	No results	Full match	Phenylpropanoids and polyketides	Cinnamic acids and derivatives	Hydroxycinnamic acids and derivatives	Coumaric acids and derivatives	0.306309	-1.70694	8.3506e-05	1	1.27834	down	3.13618e+06	1.81651e+06	2.1241e+06	2.00118e+06	2.02652e+06	4.52923e+06	6.22874e+06	7.1662e+06	9.70341e+06	9.34648e+06	8.11178e+06	1.04824e+07
Com_2130_neg	N-benzyl-3-(4-chlorophenyl)-4,5-dihydro-5-isoxazolecarboxamide	C17 H15 Cl N2 O2	314.082	6.416	313.075	Full match	No results	No results					0.209279	-2.2565	9.07166e-05	1	1.47754	down	867053	656448	1.44346e+06	1.91105e+06	775675	757701	4.74245e+06	4.44782e+06	5.08997e+06	6.7314e+06	4.72527e+06	4.89862e+06
Com_2873_pos	Akebia saponin D	C47 H76 O18	928.504	6.92	929.511	No results	No results	Full match	Lipids and lipid-like molecules	Prenol lipids	Terpene glycosides	Triterpene saponins	0.432451	-1.20939	9.25946e-05	1	1.74714	down	9.08669e+06	9.5991e+06	8.20638e+06	9.33577e+06	9.38874e+06	1.49124e+07	2.65241e+07	1.54256e+07	2.38941e+07	1.88994e+07	2.51277e+07	3.00965e+07
Com_1889_neg	16-Hydroxyhexadecanoic acid	C16 H32 O3	272.235	7.918	271.228	Full match	No results	No results	Lipids and lipid-like molecules	Fatty Acyls	Fatty acids and conjugates	Long-chain fatty acids	0.372642	-1.42414	0.000108393	1	1.32461	down	6.11301e+06	4.36311e+06	5.98517e+06	6.29718e+06	4.78914e+06	5.67153e+06	1.18765e+07	2.13325e+07	1.99257e+07	1.23072e+07	1.24408e+07	1.12622e+07
Com_22356_pos	YNH	C19 H24 N6 O6	432.176	3.091	433.183	Full match	No results	No results					0.115952	-3.1084	0.000116763	1	1.53785	down	365039	604893	660672	943126	425584	2.33065e+06	1.12297e+07	4.8559e+06	7.12837e+06	6.87104e+06	6.58216e+06	9.29997e+06
Com_2740_neg	Madecassoside	C48 H78 O20	974.508	6.09	973.501	No results	No results	Full match	Lipids and lipid-like molecules	Prenol lipids	Terpene glycosides	Triterpene saponins	0.145406	-2.78184	0.000122849	1	1.50834	down	1.05371e+06	741236	2.98067e+06	2.53228e+06	1.51917e+06	2.96747e+06	6.32542e+06	7.0937e+06	1.03691e+07	2.06271e+07	1.8272e+07	1.84271e+07
Com_15123_pos	2-deoxyglucose-6-phosphate	C6 H13 O8 P	244.035	5.451	245.042	No results	No results	Full match	Organic acids and derivatives	Organic phosphoric acids and derivatives	Phosphate esters	Monoalkyl phosphates	0.455955	-1.13304	0.000122965	1	1.59058	down	966461	1.23429e+06	845366	869330	1.38235e+06	1.19762e+06	2.87143e+06	2.91803e+06	2.54505e+06	2.39875e+06	1.89894e+06	1.61356e+06
Com_15223_pos	Olaquindox	C12 H13 N3 O4	263.091	5.175	281.124	No results	No results	Full match	Organoheterocyclic compounds	Diazanaphthalenes	Benzodiazines	Quinoxalines	0.280789	-1.83244	0.000126499	1	1.35464	down	494123	580269	907517	597164	597252	1.46556e+06	2.35701e+06	3.68795e+06	2.0525e+06	2.51418e+06	3.32924e+06	2.59073e+06
Com_20373_pos	KQH	C17 H29 N7 O5	393.219	4.959	394.226	Invalid mass	No results	No results					0.442316	-1.17685	0.000152633	0.972222	1.36628	down	261468	314491	304946	350474	293875	561490	771285	544329	902168	798754	830395	870831
Com_1754_pos	Asiaticoside	C48 H78 O19	958.515	6.027	959.523	Full match	No results	Full match	Lipids and lipid-like molecules	Prenol lipids	Terpene glycosides	Triterpene saponins	0.323678	-1.62737	0.000159544	1	1.5096	down	9.60357e+06	1.41904e+07	8.70968e+06	1.87509e+07	1.17714e+07	2.17277e+07	4.45188e+07	3.8004e+07	3.88985e+07	3.53049e+07	5.92009e+07	4.59185e+07
Com_3890_neg	Uridine monophosphate (UMP)	C9 H13 N2 O9 P	324.036	2.025	323.028	Full match	Full match	Full match	Nucleosides, nucleotides, and analogues	Pyrimidine nucleotides	Pyrimidine ribonucleotides	Pyrimidine ribonucleoside monophosphates	0.589188	-0.763201	0.000160339	1	1.03583	down	1.67191e+07	2.01514e+07	1.52146e+07	1.82282e+07	1.38741e+07	2.18038e+07	3.24358e+07	2.84656e+07	3.15841e+07	2.54341e+07	3.25426e+07	2.94314e+07
Com_14_neg	Denin	C33 H56 O14	676.367	8.038	721.365	No results	No results	Full match	Lipids and lipid-like molecules	Steroids and steroid derivatives	Steroidal glycosides	Steroidal glycosides	0.475627	-1.0721	0.000167954	1	1.60482	down	1.07277e+09	7.93624e+08	1.26429e+09	1.4194e+09	1.26755e+09	1.60405e+09	2.29939e+09	3.39168e+09	2.57462e+09	2.44476e+09	2.13893e+09	2.75462e+09
Com_1268_pos	Jasmone	C11 H16 O	164.12	6.326	165.127	Full match	No results	No results					0.632659	-0.660501	0.000169984	1	1.50157	down	2.72404e+07	2.46805e+07	2.04395e+07	2.67695e+07	1.87081e+07	2.31349e+07	4.23104e+07	4.06427e+07	3.29645e+07	3.57531e+07	3.88249e+07	3.23306e+07
Com_28075_pos	Microcystin-YR	C52 H72 N10 O13	1044.52	9.18	1045.53	Full match	No results	No results	Organic acids and derivatives	Peptidomimetics	Hybrid peptides	Hybrid peptides	0.38311	-1.38417	0.00017908	1	1.39694	down	248010	374680	278244	489798	506123	510043	751122	938670	1.11939e+06	1.11209e+06	1.07174e+06	1.28952e+06
Com_5317_neg	6-Hydroxymelatonin	C13 H16 N2 O3	248.119	5	247.112	Invalid mass	No results	No results	Organoheterocyclic compounds	Indoles and derivatives	Hydroxyindoles	Hydroxyindoles	0.0930157	-3.42638	0.000220085	1	1.56392	down	112892	126242	434544	538826	585197	548953	4.28055e+06	6.86458e+06	3.70569e+06	3.50339e+06	3.15388e+06	3.7205e+06
Com_7945_pos	Kynurenic acid	C10 H7 N O3	189.043	5.016	190.05	Full match	No results	Full match	Organoheterocyclic compounds	Quinolines and derivatives	Quinoline carboxylic acids	Quinoline carboxylic acids	0.200014	-2.32183	0.00022295	1	1.7258	down	493431	1.18515e+06	907964	1.0457e+06	566342	2.42248e+06	8.5321e+06	3.75927e+06	6.80484e+06	3.71221e+06	5.62904e+06	4.66553e+06
Com_9860_neg	LPI 14:0	C23 H45 O12 P	544.264	8.874	543.256	No results	Full match	No results	Lipids and lipid-like molecules	Glycerophospholipids	Glycerophosphoinositols	Phosphatidylinositols	0.320713	-1.64064	0.000234541	1	1.26428	down	5.5605e+06	5.76073e+06	5.00473e+06	5.96949e+06	2.92532e+06	8.30426e+06	1.6282e+07	1.92359e+07	1.87384e+07	1.70556e+07	1.80344e+07	1.51863e+07
Com_7188_pos	1-adamantyl(piperidino)methanone	C16 H25 N O	247.191	8.204	248.199	Invalid mass	No results	No results					0.531611	-0.911556	0.000247925	0.972222	1.12851	down	7.30835e+06	6.28312e+06	6.6285e+06	6.94304e+06	4.80446e+06	9.33994e+06	1.32294e+07	9.21037e+06	1.35164e+07	1.40208e+07	1.26303e+07	1.5095e+07
Com_11086_pos	Hypaconitine	C33 H45 N O10	615.302	6.602	1231.61	No results	No results	Full match	Lipids and lipid-like molecules	Prenol lipids	Diterpenoids	Aconitane-type diterpenoid alkaloids	0.193351	-2.3707	0.000273528	1	1.60552	down	619637	615208	587832	598668	285135	1.50373e+06	2.39429e+06	1.83248e+06	4.01483e+06	2.03458e+06	5.07851e+06	6.42021e+06
Com_3383_neg	PG 16:1_18:2	C40 H73 O10 P	744.494	11.672	743.487	No results	Full match	No results					0.0868245	-3.52575	0.00027473	1	1.50102	down	535021	1.21904e+06	479444	1.75556e+06	589615	3.40364e+06	1.45236e+07	1.57101e+07	1.55165e+07	1.98818e+07	1.45098e+07	1.17943e+07
Com_12941_pos	trans-zeatin 9-O-glucoside	C16 H23 N5 O6	381.165	5.883	399.199	No results	No results	Full match					0.266233	-1.90924	0.000287373	1	1.07175	down	1.27646e+07	5.9289e+06	1.53409e+07	2.03277e+07	1.20965e+07	6.61496e+06	2.90082e+07	4.15726e+07	6.28747e+07	6.24407e+07	4.21741e+07	3.64015e+07
Com_139_neg	LPG 16:1	C22 H43 O9 P	482.264	9.633	481.257	No results	Full match	No results	Lipids and lipid-like molecules	Glycerophospholipids	Glycerophosphoglycerols	Phosphatidylglycerols	0.543236	-0.880349	0.000296704	1	1.29036	down	4.24315e+08	2.61407e+08	4.53726e+08	4.02186e+08	3.3415e+08	4.12723e+08	4.79663e+08	7.68107e+08	7.87605e+08	7.20172e+08	7.63389e+08	6.93793e+08
Com_5871_neg	Trachelogenin	C21 H24 O7	388.153	5.981	433.15	No results	No results	Full match	Lignans, neolignans and related compounds	Furanoid lignans	Tetrahydrofuran lignans	Dibenzylbutyrolactone lignans	0.493502	-1.01887	0.000353603	1	1.31732	down	2.52969e+06	2.89893e+06	3.98224e+06	3.19455e+06	2.6326e+06	4.94982e+06	8.15834e+06	6.80178e+06	6.78685e+06	5.86477e+06	7.7424e+06	5.5532e+06
Com_662_pos	1-Linoleoyl-Rac-Glycerol	C21 H38 O4	354.277	8.885	337.274	No results	No results	Full match	Lipids and lipid-like molecules	Fatty Acyls	Lineolic acids and derivatives	Lineolic acids and derivatives	0.537072	-0.896812	0.000382691	0.972222	1.43288	down	6.34262e+07	4.97801e+07	5.52071e+07	5.62608e+07	6.08689e+07	9.6778e+07	1.32026e+08	1.03724e+08	1.36618e+08	1.21149e+08	1.25312e+08	9.30326e+07
Com_7946_pos	Tianshic acid	C18 H37 N O5	347.267	6.368	348.274	No results	No results	Full match	Lipids and lipid-like molecules	Fatty Acyls	Fatty acids and conjugates	Long-chain fatty acids	0.658506	-0.602731	0.00040138	1	1.16074	down	5.70403e+06	5.76243e+06	5.84095e+06	5.14905e+06	4.51227e+06	4.97526e+06	8.55325e+06	6.88676e+06	1.00027e+07	8.71685e+06	6.77763e+06	7.5726e+06
Com_2894_neg	7-O-Ethylmorroniside	C19 H30 O11	434.179	5.591	433.171	No results	No results	Full match	Organic oxygen compounds	Organooxygen compounds	Carbohydrates and carbohydrate conjugates	O-glycosyl compounds	0.509937	-0.97161	0.000422043	1	1.29391	down	7.23308e+06	8.61952e+06	6.68969e+06	7.55728e+06	6.09056e+06	8.05311e+06	1.84117e+07	9.53411e+06	1.39593e+07	1.45476e+07	1.76217e+07	1.26877e+07
Com_9353_pos	Atractylenolide I	C15 H18 O2	230.131	5.422	231.138	No results	Full match	Full match	Lipids and lipid-like molecules	Prenol lipids	Terpene lactones	Eudesmanolides, secoeudesmanolides, and derivatives	0.385088	-1.37674	0.000430553	1	1.49079	down	1.59454e+06	1.86952e+06	2.22665e+06	2.52844e+06	2.34534e+06	4.41408e+06	8.04952e+06	5.46159e+06	6.44915e+06	7.00111e+06	5.89637e+06	6.0387e+06
Com_19928_pos	Neocryptotanshinone	C19 H22 O4	314.151	5.646	315.159	No results	No results	Full match	Lipids and lipid-like molecules	Prenol lipids	Diterpenoids	Tanshinones, isotanshinones, and derivatives	0.229513	-2.12335	0.000462046	1	1.6669	down	665399	673519	703616	879575	717035	889089	1.53266e+06	5.38491e+06	3.28665e+06	3.58576e+06	1.98978e+06	3.95003e+06
Com_3841_pos	N', N''-DiFeruloylspermidine	C27 H35 N3 O6	497.252	8.76	498.259	No results	No results	Full match	Phenylpropanoids and polyketides	Cinnamic acids and derivatives	Hydroxycinnamic acids and derivatives	Hydroxycinnamic acids and derivatives	0.150488	-2.73228	0.000466207	1	1.6514	down	5.25318e+06	7.49344e+06	1.58363e+07	1.3142e+07	7.12359e+06	2.61487e+06	5.63059e+07	6.03793e+07	6.19839e+07	5.5038e+07	6.28389e+07	4.54297e+07
Com_1635_neg	Lupulin A	C30 H46 O11	582.301	8.357	627.299	No results	No results	Full match	Organic acids and derivatives	Carboxylic acids and derivatives	Tricarboxylic acids and derivatives	Tricarboxylic acids and derivatives	0.621672	-0.685774	0.000473428	0.972222	1.28928	down	9.94855e+06	8.37351e+06	1.04206e+07	1.14788e+07	9.59944e+06	1.43034e+07	1.93069e+07	1.38583e+07	1.65262e+07	1.85186e+07	1.83594e+07	1.65787e+07
Com_25470_pos	Schisantherin A	C30 H32 O9	536.202	6.058	537.21	No results	No results	Full match	Phenylpropanoids and polyketides	Tannins	Hydrolyzable tannins	Hydrolyzable tannins	0.365224	-1.45315	0.000479975	1	1.69136	down	690491	718096	734373	755204	758178	756932	2.81369e+06	1.61321e+06	1.4256e+06	2.27794e+06	2.52422e+06	1.42909e+06
Com_1662_pos	Paracetamol	C8 H9 N O2	151.063	1.435	152.071	Full match	No results	Full match	Benzenoids	Phenols	1-hydroxy-2-unsubstituted benzenoids	1-hydroxy-2-unsubstituted benzenoids	0.359252	-1.47693	0.000493002	1	1.06326	down	1.50636e+07	8.90997e+06	1.54736e+07	1.24165e+07	6.62257e+06	1.75103e+07	3.51808e+07	2.86412e+07	2.85006e+07	5.13016e+07	4.62763e+07	2.16407e+07
Com_1646_neg	(-)-N-[3',4'-Dihydroxy-(E)-cinnamoyl]-L-glutamic acid	C14 H15 N O7	309.085	5.304	308.078	No results	No results	Full match					0.210813	-2.24597	0.000543594	1	1.11365	down	3.72171e+06	2.56583e+06	3.7399e+06	5.44501e+06	3.52444e+06	4.46329e+06	9.74436e+06	2.52259e+07	7.46073e+06	1.97202e+07	1.92582e+07	2.98751e+07
Com_12232_pos	(-)-secoisolariciresinol	C20 H26 O6	362.174	5.814	363.18	No results	No results	Full match	Lignans, neolignans and related compounds	Dibenzylbutane lignans	Dibenzylbutanediol lignans	Dibenzylbutanediol lignans	0.548869	-0.865467	0.000550189	1	1.47423	down	2.98936e+06	3.48979e+06	3.50569e+06	4.0673e+06	4.91207e+06	4.78602e+06	9.33483e+06	6.30454e+06	6.59102e+06	7.80462e+06	8.15736e+06	5.07888e+06
Com_11965_neg	Testosterone glucuronide	C25 H36 O8	464.242	6.148	463.234	Full match	No results	No results	Lipids and lipid-like molecules	Steroids and steroid derivatives	Steroidal glycosides	Steroid glucuronide conjugates	0.203452	-2.29724	0.000584475	0.972222	1.53162	down	163418	185959	218848	237282	192091	1.00618e+06	1.55734e+06	1.52594e+06	1.02489e+06	1.90602e+06	3.05497e+06	779709
Com_12239_pos	EMH	C16 H25 N5 O6 S	397.149	4.971	398.156	Invalid mass	No results	No results					0.260355	-1.94145	0.000588751	0.972222	1.31951	down	258027	310352	300932	449487	466461	1.17115e+06	3.01865e+06	946263	1.73251e+06	1.35903e+06	2.32909e+06	1.96973e+06
Com_10045_pos	2-(1,3-benzodioxol-5-yl)-7-ethylimidazo[1,2-a]pyridine	C16 H14 N2 O2	266.106	6.108	267.113	Full match	No results	No results					0.160469	-2.63963	0.000608926	0.972222	1.50663	down	271171	394784	288404	569315	297753	2.1891e+06	3.66016e+06	1.5674e+06	4.20184e+06	2.49447e+06	5.69266e+06	7.37594e+06
Com_1554_pos	Protocatechualdehyde	C7 H6 O3	138.032	5.913	121.028	No results	Full match	Full match	Organic oxygen compounds	Organooxygen compounds	Carbonyl compounds	Hydroxybenzaldehydes	0.528871	-0.919013	0.000636922	1	1.40048	down	1.86493e+07	1.65463e+07	2.16141e+07	2.34596e+07	1.55329e+07	3.12289e+07	5.0768e+07	3.13239e+07	4.3492e+07	4.12654e+07	3.8361e+07	3.49832e+07
Com_1017_neg	5,5-Dimethylhydantoin	C5 H8 N2 O2	128.058	1.39	127.051	Full match	No results	Full match	Organoheterocyclic compounds	Azolidines	Imidazolidines	Hydantoins	0.508901	-0.974544	0.000677349	1	1.20236	down	6.93709e+06	6.03339e+06	9.96558e+06	4.71122e+06	5.63263e+06	8.51965e+06	1.16906e+07	1.56268e+07	1.55611e+07	1.04545e+07	1.49686e+07	1.38355e+07
Com_1853_pos	(2E,4E)-N-(2-methylpropyl)dodeca-2,4-dienamide	C16 H29 N O	251.225	8.603	252.232	Full match	No results	No results					0.65319	-0.614425	0.000678436	1	1.21547	down	6.46275e+07	4.73169e+07	5.52413e+07	5.24317e+07	4.88914e+07	7.00157e+07	8.48076e+07	8.41271e+07	8.13559e+07	8.95973e+07	9.19709e+07	8.64043e+07
Com_6505_pos	Prohydrojasmon	C15 H26 O3	254.188	6.928	237.185	No results	No results	Full match	Lipids and lipid-like molecules	Fatty Acyls	Lineolic acids and derivatives	Jasmonic acids	0.549454	-0.863929	0.000680404	0.972222	1.51443	down	1.07443e+07	9.49768e+06	1.14055e+07	9.31054e+06	1.82375e+07	1.18018e+07	2.38494e+07	2.25407e+07	2.45259e+07	2.00723e+07	1.59223e+07	2.23035e+07
Com_20760_pos	FLK	C21 H34 N4 O4	203.129	5.006	204.137	Invalid mass	No results	No results					0.427945	-1.2245	0.000689079	0.972222	1.15254	down	372551	441394	674862	459943	421340	847730	1.32908e+06	883572	1.40091e+06	792006	1.46928e+06	1.6444e+06
Com_6951_pos	Poncirin	C28 H34 O14	594.193	6.091	595.2	Full match	No results	Full match	Phenylpropanoids and polyketides	Flavonoids	Flavonoid glycosides	Flavonoid-7-O-glycosides	0.117457	-3.0898	0.000729529	0.972222	1.58135	down	236751	246216	251797	258939	259959	1.30365e+06	6.69332e+06	1.07825e+06	7.5797e+06	1.37638e+06	1.74366e+06	3.30101e+06
Com_2223_pos	LPC 18:2	C26 H50 N O7 P	541.314	9.172	542.322	No results	Invalid mass	No results	Lipids and lipid-like molecules	Glycerophospholipids	Glycerophosphocholines	Phosphocholines	0.424439	-1.23637	0.000741827	1	1.14905	down	2.00464e+07	1.96831e+07	1.42036e+07	2.92091e+07	1.24938e+07	2.88291e+07	5.46588e+07	4.95508e+07	4.87693e+07	4.49503e+07	6.5285e+07	3.00318e+07
Com_27931_pos	Nitidine	C21 H18 N O4	348.124	1.171	349.131	No results	No results	Full match	Organoheterocyclic compounds	Quinolines and derivatives	Benzoquinolines	Phenanthridines and derivatives	0.60313	-0.729459	0.000778534	1	1.23489	down	307238	253634	211938	264411	187767	227181	425579	307266	503852	371511	462855	336657
Com_18257_pos	beta-Nicotinamide Mononucleotide	C11 H15 N2 O8 P	334.056	1.558	335.063	No results	No results	Full match	Nucleosides, nucleotides, and analogues	Pyridine nucleotides	Nicotinamide nucleotides	Nicotinamide nucleotides	0.330119	-1.59894	0.000790449	1	1.16518	down	339132	739692	590162	564205	1.07099e+06	353880	1.16197e+06	2.3475e+06	2.12748e+06	2.8121e+06	1.16658e+06	1.46541e+06
Com_85_neg	(+)-Dihydrojasmonic acid	C12 H20 O3	212.141	6.402	211.134	No results	No results	Full match	Lipids and lipid-like molecules	Fatty Acyls	Lineolic acids and derivatives	Jasmonic acids	0.639073	-0.645948	0.00080361	0.972222	1.05335	down	2.1391e+08	1.49716e+08	1.42956e+08	1.23546e+08	1.47748e+08	1.44818e+08	2.08191e+08	2.72906e+08	2.23426e+08	2.93776e+08	2.20198e+08	2.25305e+08
Com_106_pos	Terephthalic acid	C8 H6 O4	166.027	5.911	149.023	No results	No results	Full match	Organic acids and derivatives	Carboxylic acids and derivatives	Dicarboxylic acids and derivatives	Dicarboxylic acids and derivatives	0.502764	-0.992048	0.000806968	0.972222	1.3916	down	2.60284e+08	2.32e+08	3.46819e+08	3.68104e+08	2.60892e+08	4.98581e+08	8.43002e+08	4.67259e+08	7.34812e+08	6.62579e+08	6.18159e+08	5.85926e+08
Com_5602_neg	trans-Zeatin-riboside	C15 H21 N5 O5	351.153	4.946	350.146	No results	No results	Full match	Nucleosides, nucleotides, and analogues	Purine nucleosides	Not available	Purine nucleosides	0.544333	-0.877439	0.000837272	0.972222	1.13268	down	2.77957e+06	3.42838e+06	2.96329e+06	3.47496e+06	2.30009e+06	4.72968e+06	4.58313e+06	5.92712e+06	5.80993e+06	4.95496e+06	7.63389e+06	7.23792e+06
Com_381_pos	Oleanolic acid	C30 H48 O3	438.35	7.712	439.357	Invalid mass	No results	No match	Lipids and lipid-like molecules	Prenol lipids	Triterpenoids	Triterpenoids	0.566557	-0.819708	0.000974771	0.972222	1.6237	down	9.36221e+07	1.45965e+08	1.11624e+08	1.10377e+08	1.20149e+08	1.34303e+08	2.46819e+08	1.4554e+08	2.17926e+08	1.64496e+08	2.30434e+08	2.5863e+08
Com_9176_pos	5-O-Methylvisammioside	C22 H28 O10	452.167	5.682	453.174	No results	No results	Full match	Organoheterocyclic compounds	Benzopyrans	1-benzopyrans	Furanochromones	0.262069	-1.93198	0.000980876	0.972222	1.32947	down	4.41546e+06	5.95527e+06	5.86146e+06	4.14983e+06	6.75099e+06	2.12794e+07	3.56899e+07	2.03418e+07	3.43653e+07	2.92293e+07	3.22838e+07	3.28217e+07
Com_4419_pos	VLK	C17 H34 N4 O4	358.258	5.078	359.266	Full match	No results	No results					0.618906	-0.692207	0.00109658	1	1.14951	down	6.49638e+06	9.91281e+06	5.80973e+06	9.39719e+06	7.73628e+06	8.00553e+06	1.27726e+07	1.06731e+07	1.41488e+07	1.06997e+07	1.26952e+07	1.55293e+07
Com_5693_neg	Tanespimycin	C31 H43 N3 O8	567.273	5.754	566.266	Invalid mass	No results	No results	Phenylpropanoids and polyketides	Macrolactams	Not available	Macrolactams	0.258065	-1.9542	0.00111933	1	1.36648	down	2.42223e+06	3.27703e+06	2.05666e+06	1.76409e+06	858240	5.50676e+06	7.62458e+06	8.89766e+06	1.48582e+07	6.32793e+06	8.90095e+06	1.4945e+07
Com_2980_pos	Eicosapentaenoic acid ethyl ester	C22 H34 O2	325.298	8.956	348.287	Invalid mass	No results	No results	Lipids and lipid-like molecules	Fatty Acyls	Fatty acid esters	Fatty acid esters	0.285425	-1.80882	0.00117314	1	1.42725	down	5.65729e+06	5.89008e+06	4.22659e+06	2.92495e+06	3.47152e+06	7.40093e+06	3.51003e+07	1.10456e+07	1.12548e+07	1.33498e+07	9.62588e+06	2.32285e+07
Com_759_pos	LPC 18:2-SN1	C26 H50 N O7 P	519.333	9.164	520.34	No results	Full match	Full match					0.530048	-0.915805	0.00120526	0.944444	1.13791	down	4.93984e+07	4.85827e+07	3.80567e+07	6.87644e+07	4.20603e+07	6.90764e+07	1.05902e+08	1.04623e+08	9.6077e+07	9.76023e+07	1.30086e+08	6.17675e+07
Com_17164_neg	mephedrone-d3	C11 H12 [2]H3 N O	179.956	1.174	178.949	Invalid mass	No results	No results					0.318442	-1.6509	0.00122444	0.972222	1.74777	down	424018	362989	656543	724947	838851	1.63028e+06	2.3772e+06	2.60255e+06	1.43278e+06	3.10778e+06	2.5336e+06	2.5096e+06
Com_8998_pos	10-Nitrolinoleate	C18 H31 N O4	325.225	6.046	326.232	Full match	No results	No results	Lipids and lipid-like molecules	Fatty Acyls	Lineolic acids and derivatives	Lineolic acids and derivatives	0.207288	-2.27029	0.00126871	0.972222	1.46471	down	537093	760943	571226	587429	589743	2.57529e+06	5.66233e+06	1.25609e+06	5.50602e+06	4.42249e+06	2.62627e+06	7.64718e+06
Com_4785_pos	3-oxoindane-1-carboxylic acid	C10 H8 O3	176.047	6.326	177.055	Full match	No results	Full match					0.589957	-0.761319	0.00131001	1	1.50398	down	2.43294e+07	1.75621e+07	2.36619e+07	2.96912e+07	2.10378e+07	3.21768e+07	4.32374e+07	3.89675e+07	3.88874e+07	4.17041e+07	4.4507e+07	4.43408e+07
Com_142_pos	D-(+)-Maltose	C12 H22 O11	364.098	1.414	365.105	Invalid mass	No results	No results	Organic oxygen compounds	Organooxygen compounds	Carbohydrates and carbohydrate conjugates	O-glycosyl compounds	0.458516	-1.12496	0.00136031	1	1.03546	down	2.19749e+08	1.22636e+08	2.09655e+08	1.84241e+08	2.631e+08	3.55935e+08	4.73927e+08	5.55514e+08	4.72519e+08	3.83692e+08	6.10971e+08	4.59249e+08
Com_15364_pos	5-fluoro AB-PINACA N-(4-hydroxypentyl) metabolite	C18 H25 F N4 O3	386.173	6.651	387.18	Invalid mass	No results	No results	Organic acids and derivatives	Carboxylic acids and derivatives	Amino acids, peptides, and analogues	N-acyl-alpha amino acids and derivatives	0.589389	-0.762708	0.00136352	1	1.3873	down	2.40281e+06	2.18665e+06	2.94805e+06	2.39244e+06	1.49248e+06	2.58663e+06	3.95593e+06	3.75291e+06	3.78828e+06	3.54343e+06	4.46158e+06	4.26665e+06
Com_28940_pos	ethyl 4-({[(3-morpholinopropyl)amino]carbothioyl}amino)benzoate	C17 H25 N3 O3 S	373.149	4.97	391.182	Invalid mass	No results	No results					0.539032	-0.891556	0.00138509	1	1.11363	down	341781	411091	534855	458126	384143	533382	1.25653e+06	587090	750390	680088	913216	753719
Com_30917_pos	Euphorbia factor L3	C31 H38 O7	522.26	8.745	523.267	No results	No results	Full match	Lipids and lipid-like molecules	Prenol lipids	Diterpenoids	Diterpenoids	0.472001	-1.08314	0.00142866	1	1.35666	down	259678	220109	227637	267036	144353	121662	378807	573298	572642	360742	451464	291167
Com_170_neg	Monobutyl phthalate	C12 H14 O4	176.084	5.927	221.082	Invalid mass	No results	No match	Benzenoids	Benzene and substituted derivatives	Benzoic acids and derivatives	Benzoic acid esters	0.490947	-1.02636	0.00149253	1	1.25614	down	8.28e+07	8.36099e+07	1.39947e+08	1.19113e+08	9.10578e+07	1.90786e+08	3.154e+08	1.90831e+08	2.58291e+08	2.31686e+08	2.25262e+08	2.1924e+08
Com_484_neg	LPG 18:3	C24 H43 O9 P	506.264	9.059	505.257	No results	Full match	No results	Lipids and lipid-like molecules	Glycerophospholipids	Glycerophosphoglycerols	Phosphatidylglycerols	0.553112	-0.854355	0.00157659	1	1.36137	down	7.5758e+07	7.36838e+07	6.27072e+07	9.19587e+07	9.10802e+07	7.48456e+07	9.86331e+07	2.10294e+08	1.37771e+08	1.50784e+08	1.38522e+08	1.13793e+08
Com_1916_neg	DL-α-Methoxyphenylacetic acid	C9 H10 O3	120.057	5.304	119.05	Invalid mass	No results	No results	Benzenoids	Benzene and substituted derivatives	Benzylethers	Benzylethers	0.349038	-1.51855	0.00167088	0.972222	1.1049	down	1.39039e+07	4.17856e+06	3.92803e+06	4.16308e+06	8.25436e+06	8.43537e+06	1.84526e+07	2.73921e+07	2.30695e+07	1.26705e+07	2.19052e+07	1.93143e+07
Com_3548_pos	ethyl 5-ethoxy-1H-indole-2-carboxylate	C13 H15 N O3	250.132	5.51	251.139	Invalid mass	No results	No match					0.280341	-1.83474	0.00169798	1	1.24253	down	1.53972e+06	3.57363e+06	6.13302e+06	2.48434e+06	2.85583e+06	7.74166e+06	1.29724e+07	1.65796e+07	1.22357e+07	1.2504e+07	1.53936e+07	1.70953e+07
Com_4357_pos	Cytosine	C4 H5 N3 O	129.054	1.419	112.051	Invalid mass	Invalid mass	No results	Organoheterocyclic compounds	Diazines	Pyrimidines and pyrimidine derivatives	Pyrimidones	0.564258	-0.825572	0.00170475	1	1.67684	down	9.71928e+06	7.73015e+06	7.86534e+06	6.74572e+06	7.38061e+06	1.02162e+07	1.09901e+07	1.10605e+07	1.91859e+07	1.67665e+07	1.21069e+07	1.78946e+07
Com_11718_pos	L-Canavanine	C5 H12 N4 O3	159.064	1.787	160.072	Invalid mass	Invalid mass	No results	Organic acids and derivatives	Carboxylic acids and derivatives	Amino acids, peptides, and analogues	L-alpha-amino acids	0.494034	-1.01732	0.00171345	0.972222	1.03161	down	1.04884e+07	1.47772e+07	1.37407e+07	1.19015e+07	1.12554e+07	2.668e+07	2.76415e+07	2.28704e+07	3.09461e+07	3.21714e+07	3.62369e+07	2.9966e+07
Com_14127_pos	Protostemonine	C25 H31 N O6	441.213	5.86	442.22	No results	No results	Full match	Alkaloids and derivatives	Stemona alkaloids	Stemoamide-type alkaloids	Stemoamide-type alkaloids	0.259673	-1.94523	0.00171721	1	1.48201	down	781955	724560	800182	923366	730829	956560	4.68533e+06	1.44565e+06	3.76952e+06	3.75375e+06	1.46835e+06	3.81448e+06
Com_3667_neg	Aminophylline	C16 H24 N10 O4	420.2	5.977	419.192	No results	No results	Full match	Organic nitrogen compounds	Organonitrogen compounds	Amines	Monoalkylamines	0.310787	-1.686	0.00175581	1	1.28693	down	1.50793e+06	2.81283e+06	4.87715e+06	5.97288e+06	4.9342e+06	7.13013e+06	1.70261e+07	7.74553e+06	1.2429e+07	1.76945e+07	1.58861e+07	1.68515e+07
Com_4517_neg	Methyl Eugenol	C11 H14 O2	178.099	5.924	177.092	No results	No results	Full match	Benzenoids	Benzene and substituted derivatives	Methoxybenzenes	Dimethoxybenzenes	0.516941	-0.951929	0.00176305	0.972222	1.24845	down	2.68108e+06	2.532e+06	4.32341e+06	3.22028e+06	2.76717e+06	5.67306e+06	8.72418e+06	5.29166e+06	7.4108e+06	6.36057e+06	6.55394e+06	6.66355e+06
Com_2638_pos	6,7-Dimethoxy-4-Methylcoumarin	C12 H12 O4	220.074	5.534	221.081	No results	No results	Full match					0.600009	-0.736944	0.00178793	0.944444	1.62507	down	1.25572e+07	1.41423e+07	1.53667e+07	1.58718e+07	1.98143e+07	2.2051e+07	3.38853e+07	3.009e+07	2.46906e+07	3.05276e+07	2.83939e+07	1.87492e+07
Com_1269_neg	Gibberellic acid	C19 H22 O6	346.141	5.579	345.134	Full match	No results	Full match	Lipids and lipid-like molecules	Prenol lipids	Diterpenoids	C19-gibberellin 6-carboxylic acids	0.131137	-2.93085	0.00185155	0.972222	1.41738	down	468595	2.30918e+06	657524	1.71198e+06	562964	1.11414e+07	1.54854e+07	8.09132e+06	1.75715e+07	2.50336e+07	3.39796e+07	2.83429e+07
Com_6222_pos	Osthole	C15 H16 O3	244.109	5.537	245.117	No results	No results	Full match	Phenylpropanoids and polyketides	Coumarins and derivatives	Not available	Coumarins and derivatives	0.134979	-2.88919	0.00202249	1	1.48951	down	722751	1.25382e+06	1.04919e+06	977321	758404	623888	1.99709e+06	3.68938e+06	1.26095e+07	7.62273e+06	1.16113e+07	2.36791e+06
Com_13595_pos	GLK	C14 H28 N4 O4	316.212	4.836	317.219	Full match	No results	No results					0.597609	-0.742727	0.00203644	1	1.11758	down	2.80677e+06	3.49921e+06	2.08515e+06	4.02768e+06	3.18732e+06	3.11562e+06	7.23179e+06	4.1138e+06	5.2032e+06	4.59365e+06	4.40874e+06	5.77659e+06
Com_8939_pos	Tanshinlactone	C17 H12 O3	264.078	2.144	265.085	No results	No results	Full match	Lipids and lipid-like molecules	Steroids and steroid derivatives	Oxasteroids and derivatives	Tanshinlactones and derivatives	0.418748	-1.25585	0.00208417	0.972222	1.11107	down	1.27962e+06	1.7241e+06	2.81961e+06	2.35878e+06	4.06298e+06	2.55507e+06	5.65666e+06	9.13018e+06	6.59948e+06	5.84721e+06	3.30238e+06	4.80797e+06
Com_19586_pos	S-Adenosylhomocysteine	C14 H20 N6 O5 S	384.121	2.499	385.129	Full match	Full match	Full match	Nucleosides, nucleotides, and analogues	5'-deoxyribonucleosides	5'-deoxy-5'-thionucleosides	5'-deoxy-5'-thionucleosides	0.357888	-1.48242	0.00218267	0.944444	1.24501	down	677793	647024	1.3725e+06	579222	1.02948e+06	343622	2.12871e+06	2.96074e+06	2.77474e+06	1.89418e+06	949716	2.28385e+06
Com_13893_neg	Nuzhenide	C31 H42 O17	686.243	5.699	685.236	No results	No results	Full match	Lipids and lipid-like molecules	Saccharolipids	Not available	Saccharolipids	0.272366	-1.87638	0.00226019	0.972222	1.2397	down	272511	192533	225801	865427	207180	218439	1.71637e+06	964167	360071	1.59903e+06	1.07078e+06	1.56615e+06
Com_144_pos	Adenosine	C10 H13 N5 O4	267.097	3.218	268.104	Full match	Full match	Full match	Nucleosides, nucleotides, and analogues	Purine nucleosides	Not available	Purine nucleosides	0.58374	-0.776603	0.00236694	1	1.19785	down	1.42263e+09	1.81905e+09	1.37966e+09	1.17592e+09	2.41901e+09	2.01307e+09	2.56891e+09	3.51197e+09	2.94374e+09	3.17818e+09	2.66099e+09	2.66001e+09
Com_8437_neg	Acetylcysteine	C5 H9 N O3 S	163.03	5.281	162.023	No results	No results	Full match	Organic acids and derivatives	Carboxylic acids and derivatives	Amino acids, peptides, and analogues	N-acyl-L-alpha-amino acids	0.512942	-0.963133	0.00241034	1	1.41929	down	2.62341e+06	1.60355e+06	3.29955e+06	3.78596e+06	1.98698e+06	3.31924e+06	4.9875e+06	4.74789e+06	4.58649e+06	5.76797e+06	6.00205e+06	6.30687e+06
Com_8779_pos	Tropine	C8 H15 N O	141.115	9.366	142.123	No results	No results	Full match	Alkaloids and derivatives	Tropane alkaloids	Not available	Tropane alkaloids	0.655102	-0.610209	0.00241774	0.944444	1.38674	down	1.45014e+07	1.16957e+07	1.23128e+07	1.14472e+07	1.02756e+07	1.71218e+07	1.65105e+07	1.79326e+07	1.54423e+07	2.22112e+07	2.20952e+07	2.38881e+07
Com_8761_pos	Octyl hydrogen phthalate	C16 H22 O4	278.151	6.89	279.158	Full match	No results	No results					0.588406	-0.765117	0.00250861	1	1.78682	down	1.39391e+07	1.11858e+07	1.08206e+07	1.06235e+07	1.02766e+07	1.08458e+07	1.90386e+07	1.42817e+07	2.71658e+07	2.24406e+07	1.72319e+07	1.48834e+07
Com_224_neg	D-Saccharic acid	C6 H10 O8	210.037	5.245	209.03	Full match	Full match	Full match	Organic oxygen compounds	Organooxygen compounds	Carbohydrates and carbohydrate conjugates	Glucuronic acid derivatives	0.209045	-2.25811	0.00262683	0.972222	1.35052	down	7.46263e+06	1.98104e+06	899253	960026	912853	4.30531e+06	9.91804e+06	7.22031e+06	1.54484e+07	1.16415e+07	1.66183e+07	1.81847e+07
Com_9937_pos	Pseudoprotodioscin	C51 H82 O21	1030.53	6.618	1013.53	No results	No results	Full match	Lipids and lipid-like molecules	Steroids and steroid derivatives	Steroidal glycosides	Steroidal saponins	0.450392	-1.15075	0.0026749	0.972222	1.45419	down	1.95974e+06	6.47453e+06	2.15359e+06	2.9724e+06	3.2543e+06	2.60946e+06	6.54987e+06	8.91364e+06	6.60107e+06	5.15811e+06	7.48702e+06	8.4172e+06
Com_13403_neg	Typhaneoside	C34 H42 O20	770.229	5.346	769.221	No results	No results	Full match	Phenylpropanoids and polyketides	Flavonoids	Flavonoid glycosides	Flavonoid-3-O-glycosides	0.327162	-1.61192	0.0027178	0.944444	1.44513	down	234477	246059	242206	283247	272296	681760	1.4017e+06	423123	1.15255e+06	504823	1.38857e+06	1.12028e+06
Com_4092_neg	Eleutheroside B	C17 H24 O9	372.142	5.321	417.14	No results	No results	Full match	Organic oxygen compounds	Organooxygen compounds	Carbohydrates and carbohydrate conjugates	Phenolic glycosides	0.17141	-2.54447	0.0027818	1	1.4576	down	457641	271165	880884	5.27855e+06	616199	1.95405e+06	1.08919e+07	7.85114e+06	5.46452e+06	6.62159e+06	7.55322e+06	1.67981e+07
Com_4656_pos	6-methoxy-4-(trifluoromethyl)nicotinamide	C8 H7 F3 N2 O2	220.043	1.39	221.051	Invalid mass	No results	No results					0.470057	-1.08909	0.00285409	0.972222	1.15716	down	4.77426e+06	4.09037e+06	7.52496e+06	6.67877e+06	6.77299e+06	1.30413e+07	1.93731e+07	1.31901e+07	1.32008e+07	1.19851e+07	1.648e+07	1.69993e+07
Com_5176_pos	Linoleoyl Ethanolamide	C20 H37 N O2	323.282	8.354	324.29	Full match	No results	No results	Organic nitrogen compounds	Organonitrogen compounds	Amines	N-acylethanolamines	0.461116	-1.1168	0.00286647	0.972222	1.59864	down	3.85365e+06	4.76375e+06	3.66659e+06	1.7886e+06	2.26826e+06	3.73271e+06	9.86853e+06	5.516e+06	8.05822e+06	6.32616e+06	4.42119e+06	9.3425e+06
Com_930_neg	4-Hydroxycoumarin	C9 H6 O3	162.032	5.922	161.024	Full match	No results	Full match	Phenylpropanoids and polyketides	Coumarins and derivatives	Hydroxycoumarins	4-hydroxycoumarins	0.54709	-0.87015	0.00299808	0.944444	1.19659	down	1.99512e+07	2.12111e+07	3.19678e+07	2.59618e+07	2.04515e+07	4.50091e+07	6.64463e+07	3.89501e+07	5.52597e+07	4.96636e+07	4.66324e+07	4.38258e+07
Com_4711_pos	(1E)-1,7-bis(4-hydroxyphenyl)hept-1-en-3-one	C19 H20 O3	274.153	5.559	297.142	Invalid mass	No results	No results					0.386901	-1.36996	0.00303262	0.916667	1.10522	down	1.13095e+06	1.05634e+06	982913	4.11396e+06	1.32385e+06	1.16818e+06	4.94237e+06	4.56471e+06	3.37849e+06	3.52257e+06	3.41916e+06	5.44063e+06
Com_10265_pos	20-Hydroxyecdysone	C27 H44 O7	480.308	8.562	481.315	No results	No results	Full match	Lipids and lipid-like molecules	Steroids and steroid derivatives	Bile acids, alcohols and derivatives	Hydroxy bile acids, alcohols and derivatives	0.330856	-1.59572	0.0030678	1	1.33949	down	2.02146e+06	384654	1.03763e+06	1.52941e+06	1.64188e+06	1.48655e+06	3.07384e+06	4.30168e+06	4.88674e+06	5.34594e+06	3.95822e+06	2.92033e+06
Com_2358_neg	D-Mannose 6-phosphate	C6 H13 O9 P	260.03	1.235	259.022	Full match	Full match	Full match	Organic oxygen compounds	Organooxygen compounds	Carbohydrates and carbohydrate conjugates	Hexose phosphates	0.535183	-0.901895	0.0032017	1	1.34311	down	5.52386e+06	6.25755e+06	5.2349e+06	3.45366e+06	3.46063e+06	7.75534e+06	1.01709e+07	1.08965e+07	1.03131e+07	9.8595e+06	8.30827e+06	9.65755e+06
Com_491_pos	trans-beta-Ionone	C13 H20 O	192.152	5.652	193.159	No results	No results	Full match	Lipids and lipid-like molecules	Prenol lipids	Sesquiterpenoids	Sesquiterpenoids	0.425107	-1.2341	0.00322611	0.972222	1.25234	down	9.28471e+06	8.38898e+06	1.08073e+07	1.22464e+07	1.17296e+07	1.99739e+07	3.08683e+07	2.52013e+07	2.50257e+07	4.70379e+07	1.31219e+07	2.91274e+07
Com_8708_pos	Phytolaccagenin	C31 H48 O7	532.34	5.934	533.347	No results	No results	Full match	Lipids and lipid-like molecules	Prenol lipids	Triterpenoids	Triterpenoids	0.47128	-1.08534	0.00327389	1	1.57135	down	5.64256e+06	6.65844e+06	2.46447e+06	5.39724e+06	2.95947e+06	5.58197e+06	1.13422e+07	6.94648e+06	7.65848e+06	1.22918e+07	1.1313e+07	1.13549e+07
Com_6791_pos	(2E,4E)-N-(2-methylpropyl)deca-2,4-dienamide	C14 H25 N O	223.194	9.403	224.201	Full match	No results	No results					0.664087	-0.590557	0.00334067	0.916667	1.2626	down	2.31206e+07	1.78752e+07	1.85698e+07	1.76175e+07	1.59452e+07	2.66547e+07	2.58951e+07	2.92185e+07	2.29222e+07	3.28716e+07	3.1524e+07	3.7941e+07
Com_8988_neg	Guanosine 3',5'-Cyclic Monophosphate	C10 H12 N5 O7 P	345.047	1.445	344.04	No results	No results	Full match	Nucleosides, nucleotides, and analogues	Purine nucleotides	Cyclic purine nucleotides	3',5'-cyclic purine nucleotides	0.595977	-0.746671	0.0035268	0.944444	1.03034	down	1.94983e+06	3.37138e+06	3.25015e+06	2.28739e+06	2.29211e+06	2.91554e+06	4.59026e+06	3.8238e+06	3.98659e+06	3.11535e+06	5.21285e+06	6.22923e+06
Com_2043_pos	N-(9-oxodecyl)acetamide	C12 H23 N O2	213.173	5.663	214.18	Full match	No results	No results					0.279676	-1.83817	0.0036616	0.972222	1.65383	down	2.78073e+06	2.55025e+06	5.53763e+06	8.70952e+06	3.9772e+06	2.38638e+06	8.93333e+06	2.99455e+07	9.46359e+06	2.70945e+07	9.33829e+06	7.981e+06
Com_1276_pos	Clofencet-potassium	C13 H11 Cl N2 O3	278.046	5.747	279.053	Full match	No results	No results					0.106059	-3.23706	0.00384306	1	1.41911	down	554779	5.44751e+06	322503	3.1035e+06	1.36863e+06	2.31447e+07	4.6779e+07	3.48833e+07	5.1498e+07	6.37698e+07	6.43062e+07	5.87897e+07
Com_13568_neg	Cyanidin chloride	C15 H11 Cl O6	322.025	5.709	321.017	No results	No results	Full match	Phenylpropanoids and polyketides	Flavonoids	Hydroxyflavonoids	7-hydroxyflavonoids	0.610185	-0.712682	0.00388823	0.972222	1.04399	down	978678	843273	1.29538e+06	1.28893e+06	685523	1.309e+06	1.64161e+06	1.29616e+06	1.86044e+06	1.81948e+06	1.83171e+06	2.04052e+06
Com_27729_pos	SLK	C15 H30 N4 O5	346.222	4.745	347.23	Full match	No results	No results					0.604666	-0.725789	0.00396383	1	1.1612	down	594353	1.04054e+06	789205	1.12026e+06	1.04632e+06	1.19456e+06	1.9802e+06	1.27835e+06	1.90783e+06	1.233e+06	1.64893e+06	1.51933e+06
Com_4965_pos	GNH	C12 H18 N6 O5	652.261	4.934	327.138	Invalid mass	No results	No results					0.32561	-1.61878	0.00403168	1	1.34224	down	449035	1.3843e+06	1.61557e+06	661565	1.1712e+06	2.66618e+06	4.54135e+06	3.78871e+06	3.81052e+06	3.68979e+06	4.95539e+06	3.62334e+06
Com_1552_neg	Coumarin-3-carboxylic acid	C10 H6 O4	190.027	5.924	189.019	No results	No results	Full match	Phenylpropanoids and polyketides	Coumarins and derivatives	Not available	Coumarins and derivatives	0.529785	-0.916521	0.00415343	0.944444	1.20513	down	7.4852e+06	8.01601e+06	1.32802e+07	1.09827e+07	8.61973e+06	1.94151e+07	2.83117e+07	1.64215e+07	2.40402e+07	2.06715e+07	1.97977e+07	1.87318e+07
Com_706_neg	Salidroside	C14 H20 O7	300.121	5.182	299.113	No results	Full match	Full match	Organic oxygen compounds	Organooxygen compounds	Carbohydrates and carbohydrate conjugates	O-glycosyl compounds	0.510933	-0.968793	0.00492061	1	1.04443	down	2.79794e+06	3.33888e+06	4.44739e+06	4.46433e+06	5.23845e+06	5.59719e+06	6.46511e+06	7.09981e+06	8.36865e+06	5.7558e+06	1.52002e+07	7.77104e+06
Com_5323_neg	Yuheinoside	C16 H24 O9	360.142	6.2	359.135	No results	No results	Full match	Lipids and lipid-like molecules	Prenol lipids	Terpene glycosides	Iridoid O-glycosides	0.357832	-1.48264	0.00494107	0.972222	1.20781	down	2.42447e+06	8.02799e+06	2.12789e+06	5.3167e+06	1.35111e+06	2.84632e+06	1.44274e+07	1.02507e+07	9.44566e+06	1.06932e+07	6.29436e+06	1.0634e+07
Com_12293_pos	YLK	C21 H34 N4 O5	422.253	5.098	423.261	Full match	No results	No results					0.394806	-1.34078	0.00499901	1	1.42261	down	1.58223e+06	1.56966e+06	1.43084e+06	1.98575e+06	1.6599e+06	2.31378e+06	2.49868e+06	2.37012e+06	7.78337e+06	4.46578e+06	3.78562e+06	5.79854e+06
Com_8323_neg	Picrotoxinin	C15 H16 O6	292.095	6.229	291.088	No results	No results	Full match	Organoheterocyclic compounds	Furopyrans	Not available	Furopyrans	0.300967	-1.73232	0.00504196	0.944444	1.26407	down	370620	1.57621e+06	463588	417486	605826	1.40996e+06	2.73481e+06	5.50664e+06	2.44317e+06	1.90534e+06	2.55034e+06	953458
Com_2898_pos	Trovafloxacin	C20 H15 F3 N4 O3	438.093	5.525	439.1	Invalid mass	No results	No results	Organoheterocyclic compounds	Diazanaphthalenes	Naphthyridines	Naphthyridine carboxylic acids and derivatives	0.512185	-0.965262	0.00512133	0.944444	1.54422	down	5.71785e+06	7.91834e+06	9.07655e+06	9.34584e+06	1.32903e+07	1.6992e+07	2.6832e+07	2.37711e+07	1.91589e+07	2.01194e+07	1.95078e+07	1.23262e+07
Com_1637_neg	D-glutamine	C5 H10 N2 O3	146.069	1.501	127.051	No results	No results	Full match	Organic acids and derivatives	Carboxylic acids and derivatives	Amino acids, peptides, and analogues	D-alpha-amino acids	0.590238	-0.76063	0.0051673	0.916667	1.09877	down	1.1068e+07	1.24724e+07	1.16379e+07	8.67683e+06	9.46622e+06	1.97327e+07	2.06606e+07	2.32876e+07	1.76681e+07	1.66247e+07	2.92701e+07	1.62592e+07
Com_8199_pos	1,2,3,6,7-Pentamethoxyxanthone	C18 H18 O7	346.106	5.045	347.113	No results	No results	Full match					0.364857	-1.4546	0.00522741	0.972222	1.30647	down	1.30021e+06	909990	1.04302e+06	1.8393e+06	1.10738e+06	752460	3.22489e+06	6.50669e+06	3.47133e+06	1.97858e+06	2.41993e+06	1.4536e+06
Com_4178_pos	D-(+)-Camphor	C10 H16 O	152.12	9.368	170.154	Full match	Full match	Full match	Lipids and lipid-like molecules	Prenol lipids	Monoterpenoids	Bicyclic monoterpenoids	0.659706	-0.600104	0.00537738	0.916667	1.28861	down	2.26643e+07	1.72596e+07	1.71709e+07	1.64558e+07	1.42995e+07	2.5908e+07	2.41963e+07	2.73172e+07	2.17812e+07	3.23616e+07	3.08229e+07	3.59585e+07
Com_6452_pos	lupinine	C10 H19 N O	169.147	9.365	170.154	No results	No results	Full match	Alkaloids and derivatives	Lupin alkaloids	Lupinine-type alkaloids	Lupinine-type alkaloids	0.659706	-0.600104	0.00537738	0.916667	1.28861	down	2.26643e+07	1.72596e+07	1.71709e+07	1.64558e+07	1.42995e+07	2.5908e+07	2.41963e+07	2.73172e+07	2.17812e+07	3.23616e+07	3.08229e+07	3.59585e+07
Com_1160_pos	5-fluoro AKB48 N-(4-hydroxypentyl) metabolite	C23 H30 F N3 O2	421.221	5.889	444.211	Invalid mass	No results	No results	Organoheterocyclic compounds	Benzopyrazoles	Indazoles	Indazole-3-carboxamides	0.492493	-1.02183	0.00618189	0.944444	1.00838	down	1.04742e+07	7.90505e+06	6.39197e+06	1.99176e+07	8.60362e+06	5.59686e+06	2.27544e+07	2.04157e+07	1.80625e+07	2.11741e+07	1.51618e+07	2.20054e+07
Com_1231_pos	EMK	C16 H30 N4 O6 S	388.174	5.353	389.181	Invalid mass	No results	No results					0.505367	-0.984598	0.00619809	0.861111	1.04127	down	438084	614450	585682	1.50565e+06	645854	799559	1.48178e+06	984140	1.45779e+06	1.47993e+06	2.28527e+06	1.39218e+06
Com_26173_pos	Auraptene	C19 H22 O3	298.156	5.761	299.164	No results	No results	Full match	Lipids and lipid-like molecules	Prenol lipids	Terpene lactones	Terpene lactones	0.0821267	-3.60601	0.00627452	0.944444	1.32492	down	67285	125258	68064.5	225859	63775.6	462261	7.55692e+06	411048	516029	661444	2.75866e+06	424454
Com_495_neg	DL-m-Tyrosine	C9 H11 N O3	181.074	5.381	361.14	No results	No results	Full match	Organic acids and derivatives	Carboxylic acids and derivatives	Amino acids, peptides, and analogues	Phenylalanine and derivatives	0.551205	-0.85934	0.00634657	0.916667	1.01038	down	3.54792e+07	3.84743e+07	4.81043e+07	6.16505e+07	3.05927e+07	8.08778e+07	9.27877e+07	8.07416e+07	6.6145e+07	7.34911e+07	1.08521e+08	1.13829e+08
Com_2405_pos	Catechol	C6 H6 O2	110.037	5.872	111.044	No results	No results	Full match	Benzenoids	Phenols	Benzenediols	Catechols	0.619278	-0.691341	0.00635038	1	1.61338	down	3.72109e+07	3.86294e+07	2.07036e+07	3.53679e+07	2.75402e+07	2.02888e+07	4.59712e+07	4.26928e+07	4.28063e+07	5.39844e+07	4.98832e+07	5.49046e+07
Com_10942_pos	(+)-Catechin	C15 H14 O6	290.078	6.177	581.164	No results	No results	Full match	Phenylpropanoids and polyketides	Flavonoids	Flavans	Catechins	0.308064	-1.6987	0.00672709	0.944444	1.24809	down	1.33751e+06	8.04447e+06	2.55146e+06	1.79735e+06	4.50571e+06	7.06159e+06	1.61238e+07	2.22602e+07	1.40704e+07	9.8098e+06	1.49518e+07	4.90361e+06
Com_5960_pos	(1E,4E)-1,5-bis(4-methoxyphenyl)penta-1,4-dien-3-one	C19 H18 O3	294.121	5.667	295.129	Invalid mass	No results	No results					0.121186	-3.0447	0.00682368	0.972222	1.58734	down	364700	346141	381245	440273	399765	775141	4.41361e+06	846291	774370	2.67235e+06	2.74496e+06	1.08881e+07
Com_13738_neg	5-O-Caffeoylshikimic acid	C16 H16 O8	336.086	1.534	381.084	No results	No results	Full match	Phenylpropanoids and polyketides	Cinnamic acids and derivatives	Hydroxycinnamic acids and derivatives	Coumaric acids and derivatives	0.363198	-1.46117	0.00710189	0.944444	1.53327	down	265873	132725	200233	184734	174067	771462	862126	275094	772485	716570	865117	1.26936e+06
Com_2310_pos	Curcumol	C15 H24 O2	236.178	6.95	237.185	No results	No results	Full match	Lipids and lipid-like molecules	Prenol lipids	Sesquiterpenoids	Guaianes	0.639183	-0.645699	0.00762178	0.944444	1.38845	down	1.07443e+07	1.39545e+07	1.85429e+07	9.31054e+06	1.82375e+07	1.18018e+07	2.38494e+07	2.25407e+07	2.45259e+07	2.00723e+07	1.59223e+07	2.23035e+07
Com_417_neg	Bilobalide	C15 H18 O8	326.1	5.561	325.093	No results	No results	Full match	Lipids and lipid-like molecules	Prenol lipids	Terpene lactones	Ginkgolides and bilobalides	0.332305	-1.58942	0.00763662	0.916667	1.14447	down	2.51615e+07	8.35783e+06	4.68144e+06	4.62769e+06	8.1205e+06	8.95994e+06	3.63861e+07	5.61268e+07	4.03274e+07	1.49308e+07	1.69857e+07	1.55263e+07
Com_11711_pos	Lactucin	C15 H16 O5	276.099	5.36	277.107	No results	No results	Full match	Organoheterocyclic compounds	Lactones	Gamma butyrolactones	Gamma butyrolactones	0.100734	-3.31137	0.00771633	0.861111	1.2795	down	546214	618256	827546	200973	1.37023e+06	555294	1.10237e+07	5.355e+06	6.12851e+06	403724	5.90182e+06	1.20721e+07
Com_28870_pos	PI 38:4	C47 H83 O13 P	908.539	10.709	909.546	No results	Invalid mass	No results	Lipids and lipid-like molecules	Glycerophospholipids	Glycerophosphoinositols	Phosphatidylinositols	0.235093	-2.0887	0.0078441	0.916667	1.61852	down	888706	900072	690273	360244	416353	447092	4.86445e+06	2.49067e+06	4.3795e+06	2.10059e+06	597300	1.31759e+06
Com_27749_pos	L-cysteine	C3 H7 N O2 S	121.02	4.948	122.027	No results	No results	Full match	Organic acids and derivatives	Carboxylic acids and derivatives	Amino acids, peptides, and analogues	Cysteine and derivatives	0.619217	-0.691483	0.00802398	0.972222	1.17612	down	351869	423225	410379	471648	395481	558107	630722	547212	1.1662e+06	571951	660824	639235
Com_22928_pos	3-phenyl-5-[3-(trifluoromethyl)-1H-pyrazol-1-yl]-1,2,4-thiadiazole	C12 H7 F3 N4 S	296.039	1.567	297.046	Invalid mass	No results	No results					0.220552	-2.18081	0.00838482	1	1.52543	down	1.41216e+06	838370	1.15477e+06	1.51645e+06	1.09453e+06	1.54053e+06	2.60115e+06	3.11187e+06	4.03614e+06	2.17651e+06	1.75546e+07	4.78293e+06
Com_1903_pos	Spermine	C10 H26 N4	202.216	1.287	203.223	No results	Full match	Full match	Organic nitrogen compounds	Organonitrogen compounds	Amines	Dialkylamines	0.365645	-1.45148	0.0084493	0.944444	1.07892	down	6.00729e+06	3.83692e+06	1.24907e+07	1.30472e+07	7.18211e+06	3.17055e+07	3.91377e+07	2.53138e+07	3.33148e+07	3.43977e+07	4.33985e+07	2.75573e+07
Com_6503_pos	Lobetyolin	C20 H28 O8	396.178	5.656	397.185	No results	No results	Full match	Lipids and lipid-like molecules	Fatty Acyls	Fatty acyl glycosides	Fatty acyl glycosides of mono- and disaccharides	0.463037	-1.1108	0.00858172	0.916667	1.22021	down	2.12723e+06	2.13457e+06	2.55346e+06	2.56187e+06	4.33375e+06	3.08183e+06	6.52335e+06	3.47086e+06	9.04197e+06	4.25524e+06	3.73922e+06	9.23584e+06
Com_3722_pos	Ganoderic acid C2	C30 H46 O7	518.324	5.949	519.332	No results	No results	Full match	Lipids and lipid-like molecules	Prenol lipids	Triterpenoids	Triterpenoids	0.580691	-0.784158	0.00875387	0.944444	1.5056	down	1.67656e+07	2.48727e+07	9.38094e+06	1.98494e+07	1.2585e+07	1.67353e+07	3.25865e+07	2.0108e+07	2.17304e+07	3.53644e+07	3.18913e+07	3.08538e+07
Com_13447_neg	dCMP	C9 H14 N3 O7 P	307.058	1.525	306.051	No results	No results	Full match	Nucleosides, nucleotides, and analogues	Pyrimidine nucleotides	Pyrimidine deoxyribonucleotides	Pyrimidine 2'-deoxyribonucleoside monophosphates	0.370241	-1.43346	0.00876255	0.916667	1.60088	down	374695	206346	321471	282810	283000	389035	561778	321388	580951	1.02801e+06	1.05839e+06	1.46609e+06
Com_31482_pos	LPC(1-acyl 18:2)	C26 H50 N O7 P	519.333	10.24	520.34	No results	No results	Full match					0.501343	-0.996129	0.00937803	0.944444	1.09856	down	388036	511047	299873	358941	205151	383866	1.14584e+06	469975	823798	537108	876335	429266
Com_10481_neg	Guanosine	C10 H13 N5 O5	283.091	3.724	282.084	Full match	Full match	Full match	Nucleosides, nucleotides, and analogues	Purine nucleosides	Not available	Purine nucleosides	0.569134	-0.813159	0.00948505	0.944444	1.09131	down	1.11557e+07	1.20421e+07	7.72945e+06	1.37896e+07	9.50395e+06	9.66486e+06	2.62408e+07	1.2913e+07	1.87008e+07	1.48236e+07	2.66143e+07	1.29582e+07
Com_15872_pos	ALK	C15 H30 N4 O4	330.227	4.708	331.234	Full match	No results	No results					0.497719	-1.0066	0.00951601	0.888889	1.26452	down	938091	1.51349e+06	1.23478e+06	2.21363e+06	1.73381e+06	2.94784e+06	3.97306e+06	1.72059e+06	4.18029e+06	2.83256e+06	4.39739e+06	4.15642e+06
Com_5922_pos	Chlorogenic acid	C16 H18 O9	336.083	5.056	337.09	Invalid mass	No results	No results	Organic oxygen compounds	Organooxygen compounds	Alcohols and polyols	Quinic acids and derivatives	0.595003	-0.749031	0.00966954	0.916667	1.3072	down	2.24342e+06	2.03385e+06	3.44926e+06	2.50964e+06	2.63171e+06	2.93675e+06	3.36836e+06	2.97013e+06	5.7801e+06	3.40569e+06	4.9636e+06	6.07441e+06
Com_16273_neg	Inosine diphosphate	C10 H14 N4 O11 P2	428.013	5.851	427.005	No results	No results	Full match	Nucleosides, nucleotides, and analogues	Purine nucleotides	Purine ribonucleotides	Purine ribonucleoside diphosphates	0.631042	-0.664191	0.00995862	0.972222	1.23246	down	359484	601707	839808	742210	708310	770132	1.0015e+06	832416	964603	1.11169e+06	1.17926e+06	1.28356e+06
Com_1261_neg	Glycyl-L-leucine	C8 H16 N2 O3	188.116	5.12	187.109	Full match	Full match	Full match	Organic acids and derivatives	Carboxylic acids and derivatives	Amino acids, peptides, and analogues	Peptides	0.492252	-1.02253	0.00999513	0.833333	1.23635	down	1.62801e+07	1.82939e+07	1.98521e+07	1.89532e+07	1.84382e+07	1.70058e+07	3.50928e+07	4.76269e+07	4.27151e+07	3.91772e+07	1.56781e+07	4.07823e+07
Com_1397_pos	2-{(3S)-1-[4-(Trifluoromethyl)benzyl]-3-pyrrolidinyl}-1,3-benzoxazole	C19 H17 F3 N2 O	324.142	5.279	347.132	Invalid mass	No results	No results	Benzenoids	Benzene and substituted derivatives	Trifluoromethylbenzenes	Trifluoromethylbenzenes	0.561519	-0.832593	0.0107848	1	1.18032	down	2.15223e+07	9.99904e+06	2.53016e+07	2.08415e+07	3.04537e+07	2.79184e+07	3.80038e+07	4.26543e+07	3.5831e+07	4.72173e+07	3.59563e+07	4.26026e+07
Com_3661_neg	Riboflavin	C17 H20 N4 O6	376.138	5.354	375.131	Full match	Full match	Full match	Organoheterocyclic compounds	Pteridines and derivatives	Alloxazines and isoalloxazines	Flavins	0.321561	-1.63684	0.0109724	1	1.24508	down	3.81241e+06	622654	4.3102e+06	5.50771e+06	5.89426e+06	3.86096e+06	7.03063e+06	1.06046e+07	1.45719e+07	1.2763e+07	1.62593e+07	1.3432e+07
Com_5348_neg	O-Acetyl-L-homoserine	C6 H11 N O4	161.069	4.858	160.061	No results	Full match	Full match	Organic acids and derivatives	Carboxylic acids and derivatives	Amino acids, peptides, and analogues	L-alpha-amino acids	0.425998	-1.23108	0.0110406	0.861111	1.08272	down	1.27453e+06	1.64599e+06	2.01134e+06	2.3564e+06	1.35184e+06	8.35345e+06	7.94122e+06	4.21337e+06	6.28302e+06	4.5484e+06	8.08296e+06	8.82212e+06
Com_1640_pos	Patchouli alcohol	C15 H26 O	222.198	9.877	205.195	No results	No results	Full match	Organic oxygen compounds	Organooxygen compounds	Alcohols and polyols	Tertiary alcohols	0.660025	-0.599407	0.0117005	0.916667	1.24766	down	3.55439e+06	6.60343e+06	6.11979e+06	4.255e+06	4.21367e+06	6.53479e+06	8.15717e+06	7.94635e+06	5.40326e+06	8.5974e+06	7.44583e+06	9.84376e+06
Com_63_neg	Asp-phe	C13 H16 N2 O5	280.106	5.338	315.076	No results	No results	Full match	Organic acids and derivatives	Carboxylic acids and derivatives	Amino acids, peptides, and analogues	Peptides	0.370088	-1.43406	0.0118015	0.916667	1.08293	down	1.05887e+08	1.48719e+08	1.83639e+08	2.54322e+08	7.11362e+07	5.28474e+08	6.93851e+08	2.15255e+08	6.47686e+08	5.96683e+08	9.3296e+08	4.05101e+08
Com_11090_neg	Rehmannioside D	C27 H42 O20	686.226	9.684	685.219	No results	No results	Full match	Lipids and lipid-like molecules	Prenol lipids	Terpene glycosides	Iridoid O-glycosides	0.473993	-1.07706	0.0125242	0.916667	1.11694	down	1.97505e+06	1.82705e+06	3.41872e+06	2.38873e+06	1.86105e+06	3.17479e+06	4.15198e+06	3.89207e+06	7.06885e+06	2.20253e+06	7.13384e+06	6.44861e+06
Com_6912_neg	N-Acetylaspartic acid	C6 H9 N O5	175.048	4.904	174.041	Full match	Full match	Full match	Organic acids and derivatives	Carboxylic acids and derivatives	Amino acids, peptides, and analogues	Aspartic acid and derivatives	0.244148	-2.03417	0.01255	0.916667	1.19485	down	133571	759388	132023	1.27941e+06	128053	3.07366e+06	5.60694e+06	2.39618e+06	4.45212e+06	2.4433e+06	4.66037e+06	2.99341e+06
Com_11477_neg	di-C,C-pentosyl-luteolin	C25 H26 O14	550.133	6.121	549.126	No results	No results	Full match					0.360762	-1.47088	0.0137213	0.888889	1.20975	down	127615	124546	138936	221997	222909	388066	401483	1.06119e+06	320204	784912	630509	194710
Com_17329_pos	(3R)-4,4-Dimethyl-2-oxotetrahydro-3-furanyl beta-D-glucopyranoside	C12 H20 O8	292.116	5.914	293.123	Full match	No results	No results					0.427475	-1.22609	0.0138441	0.944444	1.42171	down	1.62669e+06	1.99415e+06	430698	1.82688e+06	543767	673350	3.00321e+06	1.6432e+06	2.13675e+06	3.60944e+06	3.15671e+06	3.04938e+06
Com_5016_pos	13,14-dihydro-15-keto Prostaglandin A2	C20 H30 O4	356.196	7.223	357.203	Invalid mass	No results	No results	Lipids and lipid-like molecules	Fatty Acyls	Eicosanoids	Prostaglandins and related compounds	0.638439	-0.647379	0.0138626	0.916667	1.11772	down	1.21319e+07	9.77556e+06	1.56332e+07	1.36698e+07	1.07141e+07	6.78773e+06	2.28245e+07	2.37408e+07	1.48125e+07	1.3925e+07	1.4819e+07	1.75035e+07
Com_4274_pos	Amphetamine	C9 H13 N	135.105	5.476	174.068	No results	Full match	No results	Benzenoids	Benzene and substituted derivatives	Phenethylamines	Amphetamines and derivatives	0.415901	-1.26569	0.0141926	0.888889	1.21572	down	486393	621293	1.24567e+06	351411	546477	325418	993715	1.24192e+06	1.03437e+06	2.90232e+06	1.79021e+06	637267
Com_9969_pos	Mupirocin	C26 H44 O9	522.28	8.013	523.288	Invalid mass	No results	No results	Lipids and lipid-like molecules	Fatty Acyls	Fatty acids and conjugates	Medium-chain fatty acids	0.52473	-0.930353	0.0142641	1	1.23713	down	1.00123e+06	666750	1.99774e+06	1.80258e+06	777197	2.02419e+06	2.85341e+06	2.3389e+06	2.53987e+06	2.44842e+06	3.32863e+06	2.25067e+06
Com_18355_pos	Steviolbioside	C32 H50 O13	642.323	6.068	643.33	No results	No results	Full match	Lipids and lipid-like molecules	Prenol lipids	Terpene glycosides	Steviol glycosides	0.44639	-1.16362	0.0157317	0.972222	1.05233	down	466654	961913	1.34344e+06	1.28869e+06	344680	1.89279e+06	2.82775e+06	2.01039e+06	1.69845e+06	2.03954e+06	2.30311e+06	3.22988e+06
Com_2075_pos	1-Monopalmitin	C19 H38 O4	330.277	8.88	331.284	No results	No results	Full match	Lipids and lipid-like molecules	Glycerolipids	Monoradylglycerols	1-monoacylglycerols	0.608249	-0.717267	0.0161224	0.888889	1.27578	down	1.62463e+06	1.74171e+06	1.85397e+06	2.03194e+06	3.68176e+06	1.19016e+06	2.94325e+06	4.41333e+06	2.38808e+06	4.12224e+06	3.10634e+06	2.95967e+06
Com_13539_pos	9-Hydroxy-(10E,12Z,15Z)-Octadecatrienoic Acid	C18 H30 O3	294.22	5.873	295.227	No results	No results	Full match					0.546113	-0.87273	0.0171171	1	1.42531	down	382983	292586	830409	769012	770200	702452	904344	1.96508e+06	1.13256e+06	956165	955275	948974
Com_3965_pos	L-Cysteinesulfinic acid	C3 H7 N O4 S	153.009	5.197	154.017	Full match	No results	Full match	Organic acids and derivatives	Carboxylic acids and derivatives	Amino acids, peptides, and analogues	L-alpha-amino acids	0.483999	-1.04693	0.0181059	0.944444	1.38504	down	1.85198e+06	1.08486e+06	3.79027e+06	4.66344e+06	3.47954e+06	5.05219e+06	6.40278e+06	6.67194e+06	7.70075e+06	9.40557e+06	6.64471e+06	4.33609e+06
Com_13103_pos	2-(carboxymethoxy)-4-methoxybenzoic acid	C10 H10 O6	248.029	4.704	249.036	Invalid mass	No results	No results					0.65996	-0.59955	0.0183679	0.916667	1.17063	down	897004	1.39255e+06	1.39225e+06	949031	1.62117e+06	1.42607e+06	1.73162e+06	2.51022e+06	2.73281e+06	1.56815e+06	1.54539e+06	1.54599e+06
Com_4819_neg	Quinic acid	C7 H12 O6	192.063	1.397	237.061	No results	No results	Full match	Organic oxygen compounds	Organooxygen compounds	Alcohols and polyols	Quinic acids and derivatives	0.529954	-0.91606	0.0189328	1	1.37196	down	2.48005e+06	2.22897e+06	2.36358e+06	2.27808e+06	2.64836e+06	2.34965e+06	3.06401e+06	3.38092e+06	2.82e+06	6.9213e+06	7.05051e+06	3.83858e+06
Com_5596_pos	Pristimerin	C30 H40 O4	464.294	6.045	465.301	No results	No results	Full match	Lipids and lipid-like molecules	Prenol lipids	Triterpenoids	Triterpenoids	0.315472	-1.66442	0.0197808	0.916667	1.33435	down	1.22626e+06	2.56009e+06	350702	1.955e+06	666570	4.17315e+06	9.57626e+06	2.57745e+06	6.57811e+06	1.01658e+07	3.13526e+06	2.61921e+06
Com_1576_pos	Cathine	C9 H13 N O	151.1	5.175	152.107	Full match	Full match	No results	Benzenoids	Benzene and substituted derivatives	Phenylpropanes	Phenylpropanes	0.588092	-0.765886	0.0227293	0.888889	1.05581	down	1.61666e+07	2.65423e+07	1.89276e+07	1.27042e+07	1.66888e+07	3.34994e+07	3.42077e+07	3.80431e+07	5.98716e+07	2.72513e+07	2.94419e+07	2.29354e+07
Com_3525_neg	Jionoside B1	C37 H50 O20	814.29	5.635	813.282	No results	No results	Full match	Organic oxygen compounds	Organooxygen compounds	Carbohydrates and carbohydrate conjugates	Oligosaccharides	0.507946	-0.977252	0.0231724	0.833333	1.18961	down	1.78695e+06	2.32386e+06	1.25083e+06	3.6612e+06	2.23286e+06	8.75411e+06	5.79478e+06	5.50515e+06	6.70349e+06	5.32004e+06	7.96987e+06	8.10023e+06
Com_5977_neg	Kinetin 9-riboside	C15 H17 N5 O5	347.122	5.375	346.115	No results	No results	Full match	Nucleosides, nucleotides, and analogues	Purine nucleosides	Not available	Purine nucleosides	0.611421	-0.709763	0.0232859	0.944444	1.36303	down	1.36401e+06	2.7007e+06	4.27856e+06	3.30106e+06	3.39223e+06	4.11074e+06	4.24503e+06	5.05375e+06	4.27123e+06	5.53196e+06	6.14236e+06	6.07174e+06
Com_7109_pos	4-Methyl-5-thiazoleethanol	C6 H9 N O S	143.041	4.861	144.048	No results	No results	Full match	Organoheterocyclic compounds	Azoles	Thiazoles	4,5-disubstituted thiazoles	0.301073	-1.73181	0.0240353	1	1.49503	down	1.09114e+06	1.27072e+06	1.24531e+06	1.25471e+06	1.13386e+06	1.28303e+06	1.78137e+06	1.55841e+06	4.17508e+06	2.20693e+06	3.22116e+06	1.12331e+07
Com_2787_neg	Jujuboside B	C52 H84 O21	1090.56	5.952	1089.55	No results	Invalid mass	No results	Lipids and lipid-like molecules	Prenol lipids	Triterpenoids	Triterpenoids	0.397784	-1.32994	0.0251119	0.888889	1.29811	down	280244	691730	1.01647e+06	1.07622e+06	2.94182e+06	3.23788e+06	3.34075e+06	2.4159e+06	2.5241e+06	3.32414e+06	6.69921e+06	4.93555e+06
Com_12151_pos	L-arginine	C6 H14 N4 O2	174.112	2.08	175.119	No results	No results	Full match	Organic acids and derivatives	Carboxylic acids and derivatives	Amino acids, peptides, and analogues	L-alpha-amino acids	0.403528	-1.30926	0.0253866	0.833333	1.20881	down	1.13036e+07	1.69465e+07	1.50658e+07	1.21523e+07	1.46712e+07	1.80961e+07	5.09145e+07	2.16137e+07	3.6392e+07	1.08788e+07	5.33997e+07	4.5461e+07
Com_9547_pos	Ethyl caffeate	C11 H12 O4	208.074	5.647	209.081	No results	No results	Full match	Phenylpropanoids and polyketides	Cinnamic acids and derivatives	Hydroxycinnamic acids and derivatives	Coumaric acids and derivatives	0.414227	-1.27151	0.0306379	0.888889	1.3374	down	6.60452e+06	2.88841e+06	3.41951e+06	7.915e+06	5.41885e+06	3.13276e+06	6.80385e+06	1.09218e+07	3.12791e+07	8.29956e+06	6.2025e+06	7.41821e+06
Com_19715_pos	L-Saccharopine	C11 H20 N2 O6	276.132	1.349	277.14	Full match	No results	Full match	Organic acids and derivatives	Carboxylic acids and derivatives	Amino acids, peptides, and analogues	Glutamic acid and derivatives	0.385734	-1.37432	0.0308033	0.861111	1.08218	down	150175	348980	285409	365732	163838	456429	270044	383364	597886	662161	1.82841e+06	848246
Com_30159_pos	Miyabenol C	C42 H32 O9	680.207	5.13	341.111	No results	No results	Full match	Phenylpropanoids and polyketides	2-arylbenzofuran flavonoids	Not available	2-arylbenzofuran flavonoids	0.569438	-0.812391	0.0323348	0.944444	1.33355	down	320909	380787	250220	101880	336340	125324	361427	535901	394549	419899	373753	575798
Com_4888_neg	Polydatin	C20 H22 O8	390.131	5.447	389.124	No results	No results	Full match	Phenylpropanoids and polyketides	Stilbenes	Stilbene glycosides	Stilbene glycosides	0.491973	-1.02335	0.0341924	0.888889	1.15551	down	2.39021e+06	2.89889e+06	4.42232e+06	1.31943e+06	1.80648e+06	591650	3.49329e+06	6.60601e+06	3.38106e+06	6.96119e+06	3.01411e+06	3.84052e+06
Com_7082_pos	O-Arachidonoyl ethanolamine	C22 H37 N O2	347.28	8.947	348.287	Invalid mass	No results	No results	Lipids and lipid-like molecules	Fatty Acyls	Fatty acid esters	Fatty acid esters	0.291526	-1.7783	0.0353936	0.833333	1.31002	down	5.65729e+06	1.25345e+06	1.0344e+06	2.92495e+06	3.47152e+06	7.40093e+06	2.59299e+07	3.03352e+06	1.12548e+07	1.33498e+07	3.25115e+06	1.77627e+07
Com_583_pos	Muscone	C16 H30 O	238.229	9.68	256.263	No results	No results	Full match	Organic oxygen compounds	Organooxygen compounds	Carbonyl compounds	Cyclic ketones	0.56888	-0.813804	0.0380071	0.833333	1.08335	down	1.87111e+09	1.1935e+09	1.47767e+09	9.48176e+08	7.82393e+08	2.11511e+09	1.81342e+09	2.1316e+09	1.17957e+09	3.45516e+09	2.6236e+09	3.54136e+09
Com_8_pos	Hexadecanamide	C16 H33 N O	255.256	9.666	256.263	Full match	No results	No results	Lipids and lipid-like molecules	Fatty Acyls	Fatty amides	Fatty amides	0.56888	-0.813804	0.0380071	0.833333	1.08335	down	1.87111e+09	1.1935e+09	1.47767e+09	9.48176e+08	7.82393e+08	2.11511e+09	1.81342e+09	2.1316e+09	1.17957e+09	3.45516e+09	2.6236e+09	3.54136e+09
Com_2926_pos	tetranor-PGFM	C16 H26 O7	312.155	6.164	313.162	Invalid mass	No results	No results	Lipids and lipid-like molecules	Fatty Acyls	Eicosanoids	Prostaglandins and related compounds	0.639615	-0.644723	0.0448557	0.888889	1.10778	down	5.03684e+06	9.64346e+06	1.88125e+07	1.13758e+07	1.5334e+07	1.15936e+07	1.60762e+07	1.67256e+07	2.0412e+07	2.62195e+07	1.94962e+07	1.33196e+07
Com_18861_pos	2-piperidinobenzoic acid	C12 H15 N O2	205.11	4.931	206.118	Full match	No results	No results					0.646901	-0.628384	0.0487139	0.861111	1.30839	down	979416	1.05419e+06	2.9449e+06	1.90621e+06	929293	2.28139e+06	3.13336e+06	2.51121e+06	2.48125e+06	2.41368e+06	1.92494e+06	3.14134e+06
