# Supplementary material for: Metabolomics-Based Analysis Reveals Flavonoid-Mediated Defence in Alfalfa (Medicago sativa ‘Gannong No. 5’) Against Pea Aphid (Acyrthosiphon pisum) Infestation
Source: Insects. 2026 Jun 30;17(7):679. doi: 10.3390/insects17070679 (PMC13410222; doi:10.3390/insects17070679)
Supplement: Supplementary file 1 [file insects-17-00679-s001.zip › Table S2 Overview of differential flavonoid metabolites identified in GN5 alfalfa leaves in response to pea aphid feeding using untargeted metabolomics.xlsx]

## Sheet: Sheet1
Compound_ID	Name	Formula	Molecular Weight	RT [min]	m/z	mzCloud_Results	mzVault_Results	MassList_Results	Class_I	Class_II	Class_III	Class_IV	all_TGN5_1	all_TGN5_2	all_TGN5_3	all_TGN5_4	all_TGN5_5	all_TGN5_6	all_CGN5_1	all_CGN5_2	all_CGN5_3	all_CGN5_4	all_CGN5_5	all_CGN5_6	FC	log2FC	Pvalue	ROC	VIP
Com_29_pos	Daidzein	C15 H10 O4	254.058	5.876	255.065	Full match	Full match	Full match	Phenylpropanoids and polyketides	Isoflavonoids	Isoflav-2-enes	Isoflavones	1.05862e+09	1.26506e+09	3.1332e+08	5.47556e+08	7.89699e+08	2.55407e+08	9.40584e+06	1.26559e+07	1.44154e+07	7.03187e+06	9.09442e+06	1.97175e+07	58.4846	5.86998	1.26192e-06	1	1.60438
Com_907_neg	Troxerutin	C33 H42 O19	742.233	5.185	741.226	No results	No results	Full match	Phenylpropanoids and polyketides	Flavonoids	Flavonoid glycosides	Flavonoid-3-O-glycosides	1.61631e+07	9.36506e+06	4.20502e+06	5.0587e+06	1.07128e+07	1.11184e+07	192443	715632	775499	428171	397240	423572	19.3084	4.27116	1.45696e-06	1	1.78228
Com_1902_pos	Puerarin	C21 H20 O9	416.111	5.449	417.118	No results	No results	Full match	Phenylpropanoids and polyketides	Isoflavonoids	Isoflavonoid C-glycosides	Isoflavonoid C-glycosides	1.68052e+07	1.43639e+07	7.96669e+06	1.01696e+07	1.37782e+07	4.82131e+06	463996	408852	412364	403979	436171	421856	26.6585	4.73652	1.11268e-05	1	1.64177
Com_248_pos	4',7-Dihydroxyflavanone	C15 H12 O4	256.074	5.762	257.081	Full match	Full match	Full match	Phenylpropanoids and polyketides	Flavonoids	Flavans	Flavanones	1.09794e+08	8.82175e+07	3.21605e+07	2.38934e+07	4.67849e+07	1.71925e+07	1.45041e+06	2.15989e+06	2.64529e+06	1.18539e+06	1.32634e+06	2.37604e+06	28.541	4.83496	2.55547e-05	1	1.52629
Com_8880_pos	7-Methoxyflavone	C16 H12 O3	504.161	6.027	505.168	Invalid mass	No results	No results	Phenylpropanoids and polyketides	Flavonoids	O-methylated flavonoids	7-O-methylated flavonoids	1.20659e+06	1.03744e+06	1.01156e+06	1.75882e+06	2.56698e+06	883331	230895	318675	225549	225345	220687	215166	5.89335	2.55909	5.15148e-05	1	1.53879
Com_4068_pos	Irisflorentin	C20 H18 O8	386.099	5.774	387.106	No results	No results	Full match	Phenylpropanoids and polyketides	Isoflavonoids	O-methylated isoflavonoids	4'-O-methylisoflavones	2.85071e+06	2.56816e+06	2.99776e+06	4.22007e+06	3.74164e+06	804803	267723	499852	247841	227285	252739	240488	9.89853	3.30721	6.20295e-05	1	1.44709
Com_2957_neg	Isoliquiritin	C21 H22 O9	418.126	5.426	417.119	No results	No results	Full match	Phenylpropanoids and polyketides	Flavonoids	Flavonoid glycosides	Flavonoid O-glycosides	5.37102e+06	3.04016e+06	3.02933e+06	2.33747e+06	3.04525e+06	2.35564e+06	779684	761973	879400	756662	785779	744866	4.07336	2.02622	7.31706e-05	1	1.15214
Com_2675_pos	Biochanin A	C16 H12 O5	284.068	5.859	285.076	Full match	No results	Full match	Phenylpropanoids and polyketides	Isoflavonoids	O-methylated isoflavonoids	4'-O-methylisoflavones	1.24727e+07	9.96819e+06	5.9825e+06	1.45713e+07	1.34376e+07	5.80335e+06	844083	2.04892e+06	2.44714e+06	1.31107e+06	2.61973e+06	3.05875e+06	5.04762	2.3356	0.000100244	1	1.55086
Com_15189_neg	Cyanidin 3-O-glucoside	C21 H21 Cl O11	484.078	5.006	483.071	No results	No results	Full match	Phenylpropanoids and polyketides	Flavonoids	Flavonoid glycosides	Anthocyanidin 3-O-6-p-coumaroyl glycosides	1.00081e+06	965405	454820	417644	484528	508346	188555	135185	157101	142761	165498	153650	4.06423	2.02298	0.000221852	1	1.47244
Com_3095_pos	Tectorigenin	C16 H12 O6	300.063	6.232	283.06	No results	No results	Full match	Phenylpropanoids and polyketides	Isoflavonoids	Isoflav-2-enes	Isoflavones	1.72928e+07	3.43838e+07	7.28674e+06	2.68395e+07	1.79736e+07	2.05589e+06	304623	331082	3.74194e+06	290358	939899	539413	17.216	4.10568	0.000422809	0.972222	1.54389
Com_3502_neg	Epimedin A	C39 H50 O20	838.289	5.325	837.282	No results	No results	Full match	Phenylpropanoids and polyketides	Flavonoids	Flavonoid glycosides	Flavonoid-7-O-glycosides	4.41264e+06	1.54838e+06	1.36984e+06	1.9814e+06	2.80089e+06	438468	208330	208575	181103	204044	217377	207547	10.2297	3.35469	0.00116751	1	1.60892
Com_4702_neg	Heptamethoxyflavone	C22 H24 O9	432.142	6.047	477.14	No results	No results	Full match	Phenylpropanoids and polyketides	Flavonoids	O-methylated flavonoids	8-O-methylated flavonoids	1.47751e+06	2.53493e+06	2.87552e+06	2.50019e+06	5.33154e+06	2.73385e+06	252511	702086	1.94891e+06	261117	386416	258928	4.58102	2.19567	0.00171453	0.972222	1.54117
Com_4308_neg	Myricitrin	C21 H20 O12	464.096	5.203	463.088	No results	Full match	Full match	Phenylpropanoids and polyketides	Flavonoids	Flavonoid glycosides	Flavonoid-3-O-glycosides	6.97931e+06	6.85277e+06	5.06194e+06	3.63549e+06	3.97518e+06	2.149e+06	2.29162e+06	2.35992e+06	1.04641e+06	853304	1.12158e+06	2.38208e+06	2.84972	1.51082	0.00256183	0.916667	1.64121
Com_9649_neg	Glycitein	C16 H12 O5	284.068	6.549	283.061	Full match	Full match	Full match	Phenylpropanoids and polyketides	Isoflavonoids	Isoflav-2-enes	Isoflavones	1.7362e+06	1.63791e+06	340437	927542	1.59004e+06	1.73993e+06	304656	291448	260842	279342	261371	281472	4.74773	2.24724	0.00285669	1	1.47153
Com_168_neg	Naringenin	C15 H12 O5	272.068	5.884	271.061	Full match	Full match	Full match	Phenylpropanoids and polyketides	Flavonoids	Flavans	Flavanones	6.78375e+07	2.08641e+07	9.44912e+06	4.01639e+06	1.97118e+07	3.11705e+06	1.00905e+06	2.95049e+06	1.28887e+06	1.07951e+06	811493	1.4457e+06	14.5596	3.8639	0.0036341	1	1.35237
Com_138_pos	Formononetin	C16 H12 O4	268.073	6.254	269.081	Full match	Full match	Full match	Phenylpropanoids and polyketides	Isoflavonoids	O-methylated isoflavonoids	4'-O-methylisoflavones	1.61206e+08	1.55613e+08	6.51484e+07	1.3411e+08	2.83582e+08	7.37457e+07	3.70251e+06	8.84787e+06	1.3158e+08	4.32828e+06	5.50074e+06	1.10096e+07	5.29437	2.40446	0.00377445	0.944444	1.35341
Com_9411_neg	Wogonin	C16 H12 O5	284.069	5.85	283.061	No results	No results	Full match	Phenylpropanoids and polyketides	Flavonoids	O-methylated flavonoids	8-O-methylated flavonoids	2.39289e+06	1.55479e+06	1.19978e+06	2.16586e+06	1.9878e+06	1.11433e+06	948451	982579	875914	880116	811902	842863	1.94979	0.96332	0.00405487	1	0.758475
Com_9326_pos	Scutellarin	C21 H18 O12	462.082	1.361	463.089	No results	No results	Full match	Phenylpropanoids and polyketides	Flavonoids	Flavonoid glycosides	Flavonoid-7-O-glucuronides	1.69374e+06	1.05191e+06	1.62667e+06	1.63569e+06	1.36404e+06	262922	269479	312344	296204	250815	318026	292368	4.38984	2.13417	0.00600063	0.861111	1.35865
Com_11011_neg	Astragaloside I	C45 H72 O16	868.481	7.508	867.475	No results	No results	Full match	Phenylpropanoids and polyketides	Flavonoids	Flavonoid glycosides	Flavonoid-3-O-glycosides	447285	422425	658355	210425	1.51154e+06	439331	134118	137895	144172	344092	144575	147738	3.50503	1.80943	0.00600831	0.972222	1.03353
Com_3927_neg	Eriocitrin	C27 H32 O15	596.173	5.18	595.166	No results	No results	Full match	Phenylpropanoids and polyketides	Flavonoids	Flavonoid glycosides	Flavonoid-7-O-glycosides	1.53067e+06	1.72106e+06	1.04048e+06	2.88037e+06	1.84003e+06	337216	264272	554099	646765	316678	407232	286405	3.77702	1.91725	0.00826029	0.916667	1.20634
Com_2305_neg	Pectolinarin	C29 H34 O15	622.193	6.051	603.175	No results	No results	Full match	Phenylpropanoids and polyketides	Flavonoids	Flavonoid glycosides	Flavonoid-7-O-glycosides	6.94774e+06	1.8477e+07	1.28348e+07	5.92055e+06	7.48285e+06	6.79145e+06	2.9151e+06	9.04782e+06	1.36052e+06	4.44422e+06	2.63585e+06	2.24512e+06	2.58093	1.36789	0.0100879	0.888889	1.24968
Com_14845_pos	Isomucronulatol	C17 H18 O5	302.115	6.032	285.112	No results	No results	Full match	Phenylpropanoids and polyketides	Isoflavonoids	O-methylated isoflavonoids	4'-O-methylated isoflavonoids	1.44307e+06	2.9029e+06	1.01156e+06	2.00563e+06	2.66772e+06	1.82673e+06	424255	264372	1.01831e+06	975607	1.41795e+06	967031	2.33992	1.22646	0.0151315	0.944444	1.12251
Com_3270_neg	Oroxin B	C27 H30 O15	594.157	5.277	593.15	No results	No results	Full match	Phenylpropanoids and polyketides	Flavonoids	Flavonoid glycosides	Flavonoid-7-O-glycosides	1.35054e+06	1.51298e+06	521881	3.44296e+06	1.07412e+06	386757	307207	606541	317258	363916	343409	372283	3.58746	1.84296	0.020427	0.944444	1.01051
Com_452_neg	Methyl-Hesperidin	C29 H36 O16	640.2	5.298	639.193	No results	No results	Full match	Phenylpropanoids and polyketides	Flavonoids	Flavonoid glycosides	Flavonoid-7-O-glycosides	3.47407e+07	2.81646e+07	4.44018e+07	4.45007e+07	3.65317e+07	2.60591e+07	1.92065e+07	3.86205e+07	2.48489e+07	2.21797e+07	2.28204e+07	2.22426e+07	1.4301	0.516114	0.022076	0.888889	0.88906
Com_6583_pos	Hesperetin	C16 H14 O6	302.079	5.547	303.086	No results	No results	Full match	Phenylpropanoids and polyketides	Flavonoids	O-methylated flavonoids	4'-O-methylated flavonoids	1.0128e+07	7.13536e+06	5.18503e+06	5.80207e+06	8.63598e+06	5.77227e+06	970694	5.11624e+06	4.88292e+06	3.57209e+06	3.28648e+06	959050	2.27059	1.18307	0.0233747	1	1.47809
Com_4108_neg	Linarin	C28 H32 O14	592.177	5.558	591.169	No results	No results	Full match	Phenylpropanoids and polyketides	Flavonoids	Flavonoid glycosides	Flavonoid-7-O-glycosides	1.7589e+06	4.81101e+06	1.37253e+06	1.24164e+06	533247	721155	470135	562806	450172	465864	514849	471908	3.55566	1.83012	0.0236967	0.972222	1.02963
Com_10553_pos	Isosakuranetin	C16 H14 O5	286.084	6.062	287.092	No results	No results	Full match	Phenylpropanoids and polyketides	Flavonoids	O-methylated flavonoids	4'-O-methylated flavonoids	1.92274e+06	853353	405002	1.06407e+06	501566	887740	426182	392691	450588	401813	398634	383200	2.29687	1.19967	0.0264928	0.944444	0.804251
Com_1778_neg	Quercetin 3-O-sophoroside	C27 H30 O17	626.148	5.148	625.141	No results	No results	Full match	Phenylpropanoids and polyketides	Flavonoids	Flavonoid glycosides	Flavonoid-7-O-glycosides	1.37067e+07	6.46509e+06	3.23065e+06	2.5179e+06	5.65233e+06	1.89079e+06	1.27871e+06	3.03476e+06	2.05627e+06	1.99457e+06	1.48353e+06	1.98235e+06	2.82865	1.50011	0.0340396	0.861111	1.07196
Com_11357_pos	3-Hydroxy-glabrol	C25 H28 O5	408.192	5.283	817.392	No results	No results	Full match	Phenylpropanoids and polyketides	Flavonoids	Flavans	8-prenylated flavanones	429577	2.6108e+06	1.13828e+06	1.18682e+06	3.03576e+06	497898	413892	429700	471392	454033	430497	480182	3.32095	1.7316	0.0354159	0.861111	0.958204
Com_10013_pos	Farrerol	C17 H16 O5	300.1	5.421	301.107	No results	No results	Full match	Phenylpropanoids and polyketides	Flavonoids	Flavans	Flavanones	2.21581e+06	1.75141e+06	2.21626e+06	2.82824e+06	1.84698e+06	1.11026e+06	1.11748e+06	2.27535e+06	1.23386e+06	1.20806e+06	1.06806e+06	930029	1.52805	0.611693	0.0389078	0.777778	0.843507
Com_1772_neg	Quercitrin	C21 H20 O11	448.1	5.562	447.093	No results	Full match	Full match	Phenylpropanoids and polyketides	Flavonoids	Flavonoid glycosides	Flavonoid-3-O-glycosides	7.61365e+06	8.27789e+06	4.27481e+06	2.04611e+06	5.09644e+06	3.87628e+06	1.07814e+06	5.20842e+06	917090	628672	3.16322e+06	3.04449e+06	2.22116	1.15131	0.040456	0.833333	0.818977
Com_3768_neg	Eriodictyol O-malonylhexoside	C24 H24 O14	536.116	5.315	1071.22	No results	No results	Full match	Phenylpropanoids and polyketides	Flavonoids	Flavans	Flavanones	272607	5.26008e+06	518752	1.50098e+06	1.51403e+06	297049	237264	280150	229772	275693	265224	259172	6.05161	2.59732	0.0454049	0.944444	1.1246
Com_7153_neg	Hesperidin	C28 H34 O15	610.19	5.294	609.182	No results	No results	Full match	Phenylpropanoids and polyketides	Flavonoids	Flavonoid glycosides	Flavonoid-7-O-glycosides	320716	370937	1.52443e+06	1.10369e+06	1.08517e+06	344110	273332	365563	282274	323787	305542	331231	2.52376	1.33558	0.051475	0.888889	0.863165
Com_4348_neg	Isovitexin	C21 H20 O10	432.105	5.708	431.098	No results	No results	Full match	Phenylpropanoids and polyketides	Flavonoids	Flavonoid glycosides	Flavonoid C-glycosides	6.40624e+06	6.14576e+06	4.1723e+06	2.63116e+06	3.39467e+06	1.76858e+06	781146	4.47128e+06	2.75996e+06	1.82125e+06	695322	1.84249e+06	1.98188	0.986868	0.0542334	0.777778	0.894596
Com_21434_pos	Nobiletin	C21 H22 O8	402.131	5.295	403.138	No results	No results	Full match	Phenylpropanoids and polyketides	Flavonoids	O-methylated flavonoids	8-O-methylated flavonoids	1.13411e+06	420333	328117	706228	371137	506319	456906	321374	311864	314351	302043	313039	1.71632	0.779318	0.0623537	0.916667	1.01932
Com_31478_pos	Callistephin chloride	C21 H21 Cl O10	468.08	2.226	235.047	No results	No results	Full match	Phenylpropanoids and polyketides	Flavonoids	Flavonoid glycosides	Anthocyanidin-3-O-glycosides	788566	575558	636985	991077	1.20528e+06	408080	491523	499759	514726	506626	480037	469640	1.55471	0.636648	0.0630842	0.833333	0.484247
Com_19430_pos	6''-o-acetylgenistin	C23 H22 O11	474.116	5.754	475.123	No results	No results	Full match	Phenylpropanoids and polyketides	Isoflavonoids	Isoflavonoid O-glycosides	Isoflavonoid O-glycosides	379174	648847	465035	445471	1.46434e+06	462919	373760	327460	346003	412233	352841	338556	1.79732	0.845851	0.0678961	0.972222	0.905258
Com_8974_pos	Trilobatin	C21 H24 O10	436.136	5.312	437.143	No results	No results	Full match	Phenylpropanoids and polyketides	Flavonoids	Flavonoid glycosides	Flavonoid O-glycosides	5.01092e+06	3.03596e+06	3.24498e+06	2.90518e+06	2.30635e+06	3.35953e+06	1.14812e+06	2.80056e+06	4.9297e+06	1.8314e+06	1.78161e+06	973097	1.47521	0.560917	0.0929306	0.833333	0.878585
Com_21404_neg	Tangeretin	C20 H20 O7	372.121	5.704	417.119	No results	No results	Full match	Phenylpropanoids and polyketides	Flavonoids	O-methylated flavonoids	8-O-methylated flavonoids	3.05199e+06	1.4875e+06	622329	727580	860757	592303	619330	661594	558541	620623	615386	705937	1.94173	0.957339	0.129493	0.805556	0.566714
Com_14385_neg	Eupatilin	C18 H16 O7	344.089	6.848	343.082	No results	No results	Full match	Phenylpropanoids and polyketides	Flavonoids	O-methylated flavonoids	6-O-methylated flavonoids	941367	115988	121007	118720	416769	427797	142841	139026	134426	139763	143772	145375	2.53389	1.34135	0.162205	0.5	0.747717
Com_4347_neg	Mosloflavone	C17 H14 O5	298.084	6.631	297.077	No results	No results	Full match	Phenylpropanoids and polyketides	Flavonoids	O-methylated flavonoids	7-O-methylated flavonoids	1.27726e+06	846504	166163	600725	1.48404e+06	9.18097e+06	206742	303239	3.2092e+06	188699	419952	202995	2.99187	1.58105	0.173967	0.722222	0.868484
Com_27432_pos	Corylin	C20 H16 O4	320.103	5.359	303.1	No results	No results	Full match	Phenylpropanoids and polyketides	Isoflavonoids	Pyranoisoflavonoids	Pyranoisoflavonoids	214477	521078	664727	273236	302861	589177	330805	276391	293146	244135	291644	317455	1.46304	0.548972	0.181959	0.638889	0.683898
Com_5640_neg	Camelliaside A	C33 H40 O20	756.209	5.343	755.202	No results	No results	Full match	Phenylpropanoids and polyketides	Flavonoids	Flavonoid glycosides	Flavonoid-3-O-glycosides	3.8997e+06	2.8655e+06	3.00982e+06	1.87994e+06	2.53706e+06	1.48378e+06	1.46605e+06	2.71454e+06	2.54851e+06	2.05616e+06	1.7757e+06	1.35448e+06	1.31559	0.395708	0.188679	0.75	0.429899
Com_3745_pos	Engeletin	C21 H22 O10	434.12	5.441	435.127	No results	No results	Full match	Phenylpropanoids and polyketides	Flavonoids	Flavonoid glycosides	Flavonoid-3-O-glycosides	2.5738e+06	987046	1.36008e+06	1.14275e+06	2.13317e+06	1.66171e+06	797931	1.47336e+06	878027	1.74082e+06	1.29748e+06	1.21015e+06	1.33264	0.414287	0.199864	0.694444	0.418036
Com_87_pos	Apigenin	C15 H10 O5	270.053	6.086	271.06	Full match	Full match	Full match	Phenylpropanoids and polyketides	Flavonoids	Flavones	Flavones	3.1207e+08	9.46473e+08	3.54099e+08	1.22893e+09	8.32698e+08	2.33557e+08	4.9655e+08	4.49673e+08	4.40894e+08	2.88733e+08	2.62053e+08	4.45118e+08	1.63986	0.713575	0.303102	0.611111	0.665644
Com_6984_pos	Epimedin C	C39 H50 O19	822.294	5.232	823.301	No results	No results	Full match	Phenylpropanoids and polyketides	Flavonoids	Flavonoid glycosides	Flavonoid-7-O-glycosides	3.08235e+06	384840	317773	417312	347470	463610	340913	288994	490215	246039	467386	396098	2.2485	1.16896	0.311939	0.611111	0.660135
Com_9500_neg	Plantagoside	C21 H22 O12	466.11	5.055	465.103	No results	No results	Full match	Phenylpropanoids and polyketides	Flavonoids	Flavonoid glycosides	Flavonoid O-glycosides	108376	136422	191378	568808	256921	177625	188916	134551	160043	142055	168597	156528	1.5142	0.598553	0.325462	0.666667	0.376262
Com_25741_pos	Chrysin	C15 H10 O4	254.058	5.151	255.066	Full match	No results	Full match	Phenylpropanoids and polyketides	Flavonoids	Flavones	Flavones	690724	635638	830017	848017	1.00965e+06	774245	493268	958945	929988	402723	896170	576262	1.12471	0.169553	0.363593	0.583333	0.464553
Com_323_neg	Narirutin	C27 H32 O14	580.18	5.562	579.173	No results	No results	Full match	Phenylpropanoids and polyketides	Flavonoids	Flavonoid glycosides	Flavonoid-7-O-glycosides	1.76639e+08	3.49853e+08	2.74512e+06	4.45565e+08	3.60514e+08	6.53184e+08	5.49667e+07	1.78388e+08	6.29329e+07	4.28354e+07	1.19088e+08	3.923e+07	3.99746	1.99908	0.377918	0.805556	0.614587
Com_18381_pos	5,6,7-Trimethoxyflavone	C18 H16 O5	312.1	5.92	313.107	No results	No results	Full match	Phenylpropanoids and polyketides	Flavonoids	Flavonoid glycosides	Flavonoid-7-O-glycosides	1.75771e+06	1.13181e+06	1.09264e+06	1.05383e+06	997638	1.87518e+06	588929	1.17509e+06	3.13131e+06	408471	1.38192e+06	568119	1.09029	0.124713	0.387146	0.611111	0.394509
Com_3054_neg	Vaccarin	C32 H38 O19	726.2	5.338	725.193	No results	No results	Full match	Phenylpropanoids and polyketides	Flavonoids	Flavonoid glycosides	Flavonoid O-glycosides	6.37658e+06	4.9093e+06	8.34909e+06	4.36631e+06	6.05979e+06	2.53535e+06	3.53494e+06	6.52306e+06	5.05708e+06	6.13586e+06	5.36647e+06	1.54273e+06	1.15754	0.21106	0.529491	0.555556	0.321667
Com_2617_neg	Coumestrol	C15 H8 O5	268.037	6.135	267.03	No results	No results	Full match	Phenylpropanoids and polyketides	Isoflavonoids	Coumestans	Coumestans	4.14804e+06	1.09903e+06	282099	305861	1.60793e+06	1.70386e+07	298222	1.78295e+06	7.46057e+06	303801	1.17386e+06	304926	2.16186	1.11227	0.535741	0.583333	0.391029
Com_16620_pos	4',7-Dimethoxyisoflavone	C17 H14 O4	282.089	6.212	283.096	No results	No results	Full match	Phenylpropanoids and polyketides	Isoflavonoids	O-methylated isoflavonoids	7-O-methylisoflavones	291136	1.63119e+06	311333	601479	281889	348117	831638	510329	306820	280901	292909	308625	1.36896	0.453083	0.638125	0.583333	0.23594
Com_2192_neg	Naringin Dihydrochalcone	C27 H34 O14	582.195	5.384	581.187	No results	No results	Full match	Phenylpropanoids and polyketides	Flavonoids	Flavonoid glycosides	Flavonoid O-glycosides	1.40478e+07	9.41942e+06	9.58028e+06	8.9692e+06	8.9568e+06	1.06575e+06	2.49395e+06	4.88481e+06	2.94699e+06	3.70625e+06	1.75514e+07	1.21696e+07	1.18939	0.250217	0.664822	0.583333	0.432558
Com_14279_neg	Tectoridin	C22 H22 O11	462.117	5.776	461.109	No results	No results	Full match	Phenylpropanoids and polyketides	Isoflavonoids	Isoflavonoid O-glycosides	Isoflavonoid O-glycosides	1.43373e+06	477436	175062	179864	307717	187139	191246	188983	1.45004e+06	171151	366029	193187	1.07823	0.108661	0.819383	0.472222	0.254126
Com_8246_pos	Phellodensin F	C26 H30 O10	502.183	5.572	503.19	No results	No results	Full match	Phenylpropanoids and polyketides	Flavonoids	Flavonoid glycosides	Flavonoid-7-O-glycosides	2.53015e+06	542354	536995	1.65313e+06	2.90655e+06	1.16766e+06	1.1239e+06	1.58941e+06	1.47953e+06	1.5175e+06	1.60933e+06	984578	1.12434	0.169083	0.826094	0.444444	0.106069
Com_1139_pos	Icariin	C33 H40 O15	676.239	6.003	677.246	No results	No results	Full match	Phenylpropanoids and polyketides	Flavonoids	Flavonoid glycosides	Flavonoid-7-O-glycosides	9.02451e+07	2.73717e+07	2.34076e+07	1.81612e+07	2.71193e+07	7.14507e+06	1.33363e+07	3.76693e+07	1.91195e+07	3.31322e+07	1.98217e+07	2.29603e+07	1.32464	0.405604	0.881915	0.527778	0.511819
Com_2719_neg	Eriodictyol	C15 H12 O6	288.063	6.735	287.056	Full match	No results	Full match	Phenylpropanoids and polyketides	Flavonoids	Flavans	Flavanones	370300	338506	367931	1.26315e+06	343417	391962	452721	429958	446471	417571	412246	460152	1.17416	0.231629	0.921729	0.833333	0.0378539
