# Supplementary material for: Metabolomics-Based Analysis Reveals Flavonoid-Mediated Defence in Alfalfa (Medicago sativa ‘Gannong No. 5’) Against Pea Aphid (Acyrthosiphon pisum) Infestation
Source: Insects. 2026 Jun 30;17(7):679. doi: 10.3390/insects17070679 (PMC13410222; doi:10.3390/insects17070679)
Supplement: Supplementary file 1 [file insects-17-00679-s001.zip › Table S3 Overview of all differential metabolites identified in GN5 alfalfa leaves in response to pea aphid feeding using targeted metabolomics.xls]

Compound_ID	Name	Chinese name	RT [min]	Formula	Molecular Weight	Class(English)	Class(Chinese)	CAS	all_TGN5_1	all_TGN5_2	all_TGN5_3	all_CGN5_1	all_CGN5_2	all_CGN5_3	FC	log2FC	Pvalue	ROC	VIP	Up.Down
Com_104_pos	Petunidin 3-O-rutinoside	°«Ç£Å£ËØ 3-O-Ü¿ÏãÜÕ	6.78	C28H33O16	625.56	Anthocyanins	»¨ÇàËØ		41310	22057	37951	142500	104300	189900	0.232008244	-2.107752027	0.005222255	1	1.650603587	down
Com_101_neg	Oenin chloride	½õ¿ûÉ«ËØ 3-O-ÆÏÌÇÜÕ	5.572	C23H25ClO12	528.89	Anthocyanins	»¨ÇàËØ	"7228-78-6"	5695	4460	4215	9264	11750	14410	0.405657182	-1.301667065	0.006260273	1	1.734916273	down
Com_2_neg	Echinatin	´Ì¸Ê²Ý²é¶ûÍª	8.645	C16H14O4	270.28	Chalcones and dihydrochalcones	²é¶ûÍªºÍ¶þÇâ²é¶ûÍª	"34221-41-5"	5503	2809	4926	21760	51100	60860	0.098997906	-3.336458179	0.006291481	1	1.855522521	down
Com_36_pos	Typhaneoside	ÏãÆÑÐÂß°	6.32	C34H42O20	770.685	Flavones and Flavonols	»ÆÍªºÍ»ÆÍª´¼	"104472-68-6"	7815	4764	9666	29920	20880	34520	0.260724332	-1.939402867	0.0080345	1	1.500560351	down
Com_152_pos	di-C,C-hexosyl-apigenin derivative	ÇÛ²ËËØC,C-¶þ¼ºÌÇÜÕÑÜÉúÎï	6.36	C27H30O15	594.518	Flavones and Flavonols	»ÆÍªºÍ»ÆÍª´¼		3114	4195	4858	8142	8777	10890	0.437520227	-1.192578378	0.008809424	1	1.212746668	down
Com_37_pos	Isoxanthohumol	Òì»Æ¸¯´¼	9.58	C21H22O5	354.396	Flavanones	»ÆÍéÍª	"70872-29-6"	267200	322300	259200	520800	804200	704200	0.418243643	-1.257584483	0.009289927	1	1.302585807	down
Com_26_pos	Phloretin	¸ùÆ¤ËØ	8.598	C15H14O5	274.27	Chalcones and dihydrochalcones	²é¶ûÍªºÍ¶þÇâ²é¶ûÍª	"60-82-2"	1398000	718900	1263000	4004000	5125000	3551000	0.266553628	-1.907502278	0.01013061	1	1.869423269	down
Com_184_neg	Bavachin	²¹¹ÇÖ¬¼×ËØ	10.72	C20H20O4	324.37	Flavanones	»ÆÍéÍª	"19879-32-4"	19480	5237	7464	55550	149300	84750	0.111122238	-3.16978054	0.011642192	1	1.689477675	down
Com_123_neg	Phlorizin	¸ùÆ¤ÜÕ	7.24	C21H24O10	436.41	Chalcones and dihydrochalcones	²é¶ûÍªºÍ¶þÇâ²é¶ûÍª	"60-81-1"	80230	58250	41990	214700	181600	155700	0.326938406	-1.612909233	0.012703518	1	1.250886819	down
Com_15_pos	Oroxylin A	Ç§²ãÖ½ËØA	10.55	C16H12O5	284.263	Flavones and Flavonols	»ÆÍªºÍ»ÆÍª´¼	"480-11-5"	21910	6848	18810	177700	61680	198000	0.108756688	-3.200823979	0.0131646	1	1.218842771	down
Com_117_pos	4'-Methoxychalcone	4'-¼×Ñõ»ù²é¶úÍª	11.961	C16H14O2	238.28	Chalcones and dihydrochalcones	²é¶ûÍªºÍ¶þÇâ²é¶ûÍª	"959-23-9"	18790	8522	8586	35470	89090	50590	0.204955752	-2.286615614	0.01342672	1	1.807436315	down
Com_38_neg	Sakuranetin	Ó£»¨ËØ	1.01	C16H14O5	286.279	Flavanones	»ÆÍéÍª	"2957-21-3"	51430	42460	26010	9724	15270	13830	3.088295899	1.626810988	0.014375238	1	1.444934748	up
Com_40_pos	Kaempferol-3-gentiobioside	É½ÄÎ·Ó-3-O-Áúµ¨¶þÌÇÜÕ	6.28	C27H30O16	610.525	Flavones and Flavonols	»ÆÍªºÍ»ÆÍª´¼	"22149-35-5"	24250	40712	50740	155800	126800	167700	0.256944259	-1.960472675	0.014379232	1	1.453947467	down
Com_13_pos	Vaccarin	Íõ²»ÁôÐÐ»ÆÍªÜÕ	5.898	C32H38O19	726.633	Flavones and Flavonols	»ÆÍªºÍ»ÆÍª´¼	"53452-16-7"	4057	8003	8662	24660	75050	33300	0.155792798	-2.682299557	0.014597735	1	1.308736853	down
Com_17_pos	Irisolidone 7-O-beta-d-glucoside	Äá²´¶ûð°Î²Òì»ÆÍª 7-O-¦Â-D-ÆÏÌÑÌÇÜÕ	0.97	C23H24O11	476.43	Isoflavonoids	Òì»ÆÍª	"6009-88-7"	14860	16390	12770	23050	34790	32360	0.488026608	-1.034968288	0.014682639	1	1.613594741	down
Com_24_neg	Malvidin 3-galactoside chloride	½õ¿ûÉ«ËØ 3-O-°ëÈéÌÇÜÕ	5.515	C23H25ClO12	528.89	Anthocyanins	»¨ÇàËØ	"30113-37-2"	5474	3527	5460	10330	12450	9881	0.442760479	-1.175401643	0.015857931	1	1.36178348	down
Com_120_neg	Orientin	Ý¦²ÝÜÕ	6.25	C21H20O11	448.377	Flavones and Flavonols	»ÆÍªºÍ»ÆÍª´¼	"28608-75-5"	8953	22700	19020	91020	53560	69270	0.23695581	-2.077310059	0.018412639	1	1.924865717	down
Com_12_neg	Taxifolin O-glucoside	³ÈÆ¤ÜÕO-ÆÏÌÑÌÇÜÕ	5.31	C21H22O12	466.392	Flavanones	»ÆÍéÍª		9941	5130	10360	78410	31270	27970	0.184751181	-2.436344512	0.019019852	1	1.847045642	down
Com_3_neg	Eriodictyol	Ê¥²Ý·Ó	7.999	C15H12O6	288.252	Flavanones	»ÆÍéÍª	"552-58-9"	8447	12477	11080	22850	27190	45690	0.334315262	-1.580718879	0.019151413	1	1.395735251	down
Com_166_neg	Chrysin	°×ÑîËØ	1.284	C15H10O4	254.24	Flavones and Flavonols	»ÆÍªºÍ»ÆÍª´¼	"480-40-0"	9799	26000	20240	3766	3290	5322	4.527306512	2.178652984	0.022429382	1	1.947736516	up
Com_8_pos	Eriodictyol-7-O-glucoside	Ê¥²Ý·Ó-7-O-ÆÏÌÇÜÕ	5.77	C21H22O11	450.393	Flavanones	»ÆÍéÍª	"38965-51-4"	9034	7337	7135	21230	37980	54080	0.207485215	-2.268919559	0.024545801	1	1.971784392	down
Com_172_pos	Isomucronulatol	ÒìÎ¢Í¹½£Ò¶É¯´¼	8.8	C17H18O5	302.327	Isoflavonoids	Òì»ÆÍª	"64474-51-7"	22440	13950	15540	36750	46030	26410	0.475593003	-1.072200605	0.027345948	1	1.172641903	down
Com_57_pos	Tricin 5-O-hexosyl-O-hexoside	ÜÙÞ£ËØ 5-O-¼ºÌÇ»ù-O-¼ºÌÇÜÕ	6.61	C29H34O17	654.57	Flavones and Flavonols	»ÆÍªºÍ»ÆÍª´¼		33280	17210	69640	329100	105000	380800	0.147416861	-2.762026551	0.028035878	1	1.770635201	down
Com_58_pos	Tricin 5-O-hexoside derivative	ÜÙÞ£ËØ 5-O-¼ºÌÇÜÕÑÜÉúÎï	7.67	C24H22O14	534.42	Flavones and Flavonols	»ÆÍªºÍ»ÆÍª´¼		140600	21450	44390	557200	202500	950800	0.120689857	-3.050623663	0.036672624	1	1.587097738	down
Com_119_pos	Limocitrin O-hexoside	ÃÊ»ÆËØO-¼ºÌÇÜÕ	0.97	C23H24O13	508.43	Flavones and Flavonols	»ÆÍªºÍ»ÆÍª´¼		27230	22320	16930	31070	48620	54750	0.494495686	-1.015970161	0.036974283	1	1.623827566	down
Com_75_pos	3,7-Di-O-methylquercetin	3,7-¶þ-O-¼×»ùéÎÆ¤ËØ	9.02	C17H14O7	330.074	Flavones and Flavonols	»ÆÍªºÍ»ÆÍª´¼	"2068-02-2"	2526000	855200	1026000	14540000	3265000	11830000	0.148716045	-2.749367784	0.037506772	1	1.608711337	down
Com_61_pos	Tricin O-malonylhexoside	ÜÙÞ£ËØ O-±û¶þõ£¼ºÌÇÜÕ	7.5	C26H26O15	578.47	Flavones and Flavonols	»ÆÍªºÍ»ÆÍª´¼		1526000	1535000	3945000	14280000	4625000	18420000	0.187702612	-2.413479367	0.041282791	1	1.642009906	down
Com_41_pos	Myricetin 3-O-galactoside	ÑîÃ·ËØ 3-O-°ëÈéÌÇÜÕ	7.19	C21H20O13	480.376	Flavones and Flavonols	»ÆÍªºÍ»ÆÍª´¼	"15648-86-9"	7587	17251	18420	28530	35252	50800	0.377528757	-1.405341555	0.049173253	1	1.655921335	down
